# Supplementary material for: UniCor and UniCorP: a novel metric and hierarchical feature selection algorithm for microbial community analysis
Source: ISME Commun. 2025 Sep 27;5(1):ycaf174. doi: 10.1093/ismeco/ycaf174 (PMC12560769; doi:10.1093/ismeco/ycaf174)
Supplement: supplementary_files_ycaf174 [file supplementary_files_ycaf174.zip]

Archive with 7 entries (7 files):
- S1_y_ycaf174.csv
- S2_x_ycaf174.csv
- S3_hierarchy_ycaf174.csv
- S4_stylophora_transformedRFR_ycaf174.csv
- S5_stylophora_untransformedRFR_ycaf174.csv
- S6_CDIV_transformedRFR_ycaf174.csv
- S7_CDIV_taxaHFE_rfr_ycaf174.csv
