# Supplementary material for: UniCor and UniCorP: a novel metric and hierarchical feature selection algorithm for microbial community analysis
Source: ISME Commun. 2025 Sep 27;5(1):ycaf174. doi: 10.1093/ismeco/ycaf174 (PMC12560769; doi:10.1093/ismeco/ycaf174)
Supplement: supplementary_files_ycaf174 [file supplementary_files_ycaf174.zip › S1_y_ycaf174.csv]

	ED50
AF_G01	36.9110022402962
AF_G02	37.3929742973805
AF_G03	36.2328407600264
AF_G04	37.4627939631889
AF_G05	36.3784054037611
AF_G06	36.2990799079778
AF_G07	36.9506662136128
ExT_G01	36.8200816415082
ExT_G02	35.3046255335989
ExT_G03	38.3841579812621
ExT_G04	35.7766140546769
ExT_G05	37.6304730534815
ExT_G06	37.7680657480604
ExT_G07	36.4476845699476
PrT_G01	38.0467375716351
PrT_G02	37.6368667192926
PrT_G03	37.6916003969946
PrT_G04	38.0418651451168
PrT_G05	38.7371385461607
PrT_G06	36.5844076949197
PrT_G07	38.532957674817
ICN_G01	32.872530322765
ICN_G02	34.6801553953881
ICN_G03	34.2560996093694
ICN_G04	33.0686668642928
ICN_G05	34.1537699065414
ICN_G06	34.6784606741429
ICN_G07	34.4181550006641
