# Supplementary material for: UniCor and UniCorP: a novel metric and hierarchical feature selection algorithm for microbial community analysis
Source: ISME Commun. 2025 Sep 27;5(1):ycaf174. doi: 10.1093/ismeco/ycaf174 (PMC12560769; doi:10.1093/ismeco/ycaf174)
Supplement: supplementary_files_ycaf174 [file supplementary_files_ycaf174.zip › S2_x_ycaf174.csv]

	ASV0001	ASV0002	ASV0003	ASV0004	ASV0005	ASV0006	ASV0007	ASV0008	ASV0009	ASV0010	ASV0011	ASV0012	ASV0013	ASV0014	ASV0015	ASV0016	ASV0017	ASV0018	ASV0019	ASV0020	ASV0021	ASV0022	ASV0023	ASV0024	ASV0025	ASV0026	ASV0027	ASV0028	ASV0029	ASV0030	ASV0031	ASV0032	ASV0033	ASV0034	ASV0035	ASV0036	ASV0037	ASV0038	ASV0039	ASV0040	ASV0041	ASV0042	ASV0043	ASV0044	ASV0045	ASV0046	ASV0047	ASV0048	ASV0049
AF_G01	816	9505	1105	3307	264	636	275	2781	194	556	314	2589	1618	266	453	0	1357	287	1015	204	1281	109	930	200	152	605	204	485	911	738	151	1419	440	317	466	280	0	0	1243	119	31	0	93	716	311	278	237	457	250
AF_G02	0	3414	72	878	16	64	0	1155	0	82	0	1000	267	0	128	0	405	54	311	18	226	23	265	34	15	159	25	89	456	330	30	475	91	183	61	100	0	0	636	33	85	0	0	167	94	369	181	204	31
AF_G03	394	3018	621	521	247	102	142	1073	98	131	216	895	618	203	120	0	260	51	203	38	180	132	156	45	48	122	43	192	400	227	23	854	179	73	65	156	0	0	463	31	49	0	0	187	71	105	177	169	37
AF_G04	517	3743	1341	2575	519	533	182	1341	154	433	499	1172	1148	408	374	0	1068	199	990	183	960	222	868	166	173	375	147	445	272	223	166	417	368	590	385	166	0	0	475	148	0	0	93	275	253	278	199	165	222
AF_G05	543	3514	1196	821	490	151	217	1281	173	163	414	1131	418	380	137	0	298	96	312	55	293	145	303	46	74	173	56	180	452	255	51	414	138	261	118	120	0	0	508	49	0	0	0	188	216	149	296	207	67
AF_G06	222	4704	256	510	113	99	0	1824	0	106	87	1545	226	83	142	0	236	0	190	39	210	0	169	26	34	68	30	83	819	355	0	870	105	159	65	79	0	0	662	45	61	0	0	212	108	184	285	330	28
AF_G07	813	8273	1905	1957	964	393	313	2969	254	322	729	2442	574	622	202	0	846	136	812	132	766	60	648	121	150	331	122	156	937	377	131	613	170	641	306	156	65	0	755	131	75	0	154	506	157	242	217	248	77
ExT_G01	161	750	0	2928	0	2953	65	307	0	2947	0	223	2200	0	650	0	1357	1735	1103	1041	609	1214	908	942	1053	569	954	755	101	189	399	1075	749	242	757	1866	0	0	41	973	1719	0	0	0	161	35	0	0	226
ExT_G02	0	5486	0	527	0	961	0	2014	0	838	0	1800	234	0	160	10	312	209	206	366	177	0	196	349	328	102	332	109	642	1359	115	135	73	202	151	212	0	0	587	241	186	0	0	371	198	94	323	364	174
ExT_G03	0	443	0	6613	0	5273	0	169	0	5024	0	148	604	0	268	17	2522	1017	2128	1703	2232	311	1972	1472	1632	292	1493	220	0	282	295	376	184	443	1192	651	0	0	0	890	489	0	0	0	379	102	47	116	846
ExT_G04	0	892	0	4069	25	2813	0	296	0	2416	0	233	1012	0	459	44	1803	1134	1242	875	1056	5812	1148	806	760	380	670	325	89	232	291	618	309	373	732	1484	0	0	83	812	1005	0	0	0	241	197	0	91	544
ExT_G05	0	4872	0	657	0	1082	0	1767	0	948	0	1428	451	0	0	0	391	220	272	423	259	37	245	335	374	190	290	169	686	538	153	29	127	307	188	21	0	0	157	193	0	0	0	352	307	1467	252	292	44
ExT_G06	20	1995	0	2523	0	3077	0	724	0	2561	0	642	1630	0	176	0	1279	977	897	1111	1003	323	751	969	1051	750	809	669	223	250	413	65	558	446	580	32	0	0	54	330	0	0	0	153	284	111	126	308	200
ExT_G07	0	1714	0	1970	0	3440	0	652	0	2915	0	478	1124	0	125	13	1067	464	765	1446	710	1091	674	1165	1059	548	984	433	211	344	565	0	414	582	511	20	0	0	137	676	25	0	0	89	432	118	95	177	413
PrT_G01	13715	139	0	472	175	507	5107	0	3962	490	0	0	156	0	129	195	266	313	197	214	181	378	149	176	215	135	159	0	0	110	152	203	0	27	119	251	840	0	0	160	297	0	0	0	47	0	0	0	95
PrT_G02	8484	704	0	874	0	1215	3005	242	2611	1130	0	230	193	0	133	7060	344	575	313	396	293	187	287	403	413	121	366	0	133	656	116	207	56	439	187	337	601	2572	31	311	308	2299	0	0	167	275	200	199	154
PrT_G03	33609	177	0	1943	0	1068	11746	0	9940	1103	0	0	217	0	155	520	1081	425	724	463	632	924	611	383	409	202	367	0	0	176	167	350	0	99	262	1057	2055	173	0	269	471	163	0	0	107	34	0	0	430
PrT_G04	14494	187	151	1166	0	1310	5296	0	4378	1098	0	0	244	0	131	338	496	364	450	505	368	960	350	448	401	136	374	92	0	36	71	129	77	56	287	236	1004	111	0	245	165	174	0	0	65	12	0	0	121
PrT_G05	4027	993	0	2091	0	2620	1564	385	1338	1845	0	366	1049	0	180	1378	899	590	829	1109	661	243	691	900	819	422	658	436	163	337	220	73	391	335	405	0	375	595	41	251	0	436	0	88	258	76	102	198	415
PrT_G06	300	3837	0	2439	0	3603	96	1280	80	2981	0	1064	3442	0	280	0	1171	1252	846	1210	992	34	754	1109	1063	584	949	1177	336	228	527	104	1085	350	590	34	0	0	62	239	47	0	0	345	266	32	271	290	215
PrT_G07	1788	1797	0	2175	0	4344	544	576	484	3215	0	543	2093	0	164	4	973	840	646	1320	752	94	613	1267	1022	884	975	633	201	358	575	101	577	330	687	27	138	0	57	509	88	0	0	157	235	62	152	397	286
ICN_G01	970	126	25434	0	10820	50	388	44	307	0	8976	0	0	7760	0	0	0	0	0	0	0	0	0	0	0	0	0	0	0	38	0	0	0	0	0	0	58	0	0	0	0	0	1671	0	0	0	0	0	160
ICN_G02	1462	0	16972	0	10617	0	501	0	411	0	6198	0	0	5262	0	175	0	0	0	0	36	0	0	0	0	0	0	0	0	0	0	0	0	0	0	0	97	0	0	0	0	0	852	0	0	0	0	0	0
ICN_G03	6935	130	18748	0	8641	80	2398	0	2188	38	6480	0	0	5638	45	0	0	0	0	0	0	216	0	0	0	0	0	0	0	0	0	0	0	0	0	0	450	0	0	0	0	0	1092	0	0	0	0	0	0
ICN_G04	401	178	2751	198	696	0	141	0	111	85	1028	0	0	843	17	0	0	0	0	0	43	100	0	0	0	0	0	0	0	0	0	0	0	0	0	0	0	0	0	0	0	0	148	0	0	0	0	0	0
ICN_G05	958	381	17905	215	6297	0	297	127	295	0	6040	111	0	5132	0	0	0	0	89	0	0	239	76	0	0	0	0	0	199	0	0	0	0	0	0	0	77	0	95	0	0	0	1135	0	0	0	0	0	0
ICN_G06	210	643	2617	0	1207	0	73	248	54	0	876	206	0	799	127	0	0	0	0	0	0	0	0	0	0	0	0	0	0	0	0	0	0	0	0	0	0	0	0	0	178	0	170	0	0	0	0	0	0
ICN_G07	22154	0	14613	0	8540	84	7921	37	6642	0	5166	0	0	4428	22	0	0	0	0	0	0	200	0	0	0	34	0	0	0	0	0	0	0	0	0	0	1566	0	0	0	0	0	970	0	0	0	0	0	0
[truncated: 4,519 more columns]
