# Supplementary material for: UniCor and UniCorP: a novel metric and hierarchical feature selection algorithm for microbial community analysis
Source: ISME Commun. 2025 Sep 27;5(1):ycaf174. doi: 10.1093/ismeco/ycaf174 (PMC12560769; doi:10.1093/ismeco/ycaf174)
Supplement: supplementary_files_ycaf174 [file supplementary_files_ycaf174.zip › S3_hierarchy_ycaf174.csv]

	Phylum	Class	Order	Family	Genus
ASV0001	Proteobacteria	Gammaproteobacteria	Oceanospirillales	Endozoicomonadaceae	Endozoicomonas
ASV0002	Proteobacteria	Gammaproteobacteria	Vibrionales	Vibrionaceae
ASV0003	Proteobacteria	Gammaproteobacteria	Oceanospirillales	Endozoicomonadaceae	Endozoicomonas
ASV0004	Proteobacteria	Gammaproteobacteria	Alteromonadales	Alteromonadaceae	Alteromonas
ASV0005	Proteobacteria	Gammaproteobacteria	Oceanospirillales	Endozoicomonadaceae	Endozoicomonas
ASV0006	Proteobacteria	Gammaproteobacteria	Alteromonadales	Alteromonadaceae	Alteromonas
ASV0007	Proteobacteria	Gammaproteobacteria	Oceanospirillales	Endozoicomonadaceae	Endozoicomonas
ASV0008	Proteobacteria	Gammaproteobacteria	Vibrionales	Vibrionaceae	Vibrio
ASV0009	Proteobacteria	Gammaproteobacteria	Oceanospirillales	Endozoicomonadaceae	Endozoicomonas
ASV0010	Proteobacteria	Gammaproteobacteria	Alteromonadales	Alteromonadaceae	Alteromonas
ASV0011	Proteobacteria	Gammaproteobacteria	Oceanospirillales	Endozoicomonadaceae	Endozoicomonas
ASV0012	Proteobacteria	Gammaproteobacteria	Vibrionales	Vibrionaceae	Vibrio
ASV0013	Bacteroidetes	Bacteroidia	Flavobacteriales	Flavobacteriaceae	Nonlabens
ASV0014	Proteobacteria	Gammaproteobacteria	Oceanospirillales	Endozoicomonadaceae	Endozoicomonas
ASV0015	Proteobacteria	Alphaproteobacteria	Rhodobacterales	Rhodobacteraceae	Nautella
ASV0016	Chlamydiae	Chlamydiae	Chlamydiales	Simkaniaceae	Simkania
ASV0017	Proteobacteria	Gammaproteobacteria	Alteromonadales	Alteromonadaceae	Alteromonas
ASV0018	Proteobacteria	Alphaproteobacteria	Rhodobacterales	Rhodobacteraceae	Ruegeria
ASV0019	Proteobacteria	Gammaproteobacteria	Alteromonadales	Alteromonadaceae	Alteromonas
ASV0020	Proteobacteria	Gammaproteobacteria	Alteromonadales	Alteromonadaceae	Alteromonas
ASV0021	Proteobacteria	Gammaproteobacteria	Alteromonadales	Alteromonadaceae	Alteromonas
ASV0022	Proteobacteria	Gammaproteobacteria	Oceanospirillales	Endozoicomonadaceae	Kistimonas
ASV0023	Proteobacteria	Gammaproteobacteria	Alteromonadales	Alteromonadaceae	Alteromonas
ASV0024	Proteobacteria	Gammaproteobacteria	Alteromonadales	Alteromonadaceae	Alteromonas
ASV0025	Proteobacteria	Gammaproteobacteria	Alteromonadales	Alteromonadaceae	Alteromonas
ASV0026	Proteobacteria	Alphaproteobacteria	Rhodobacterales	Rhodobacteraceae	Pelagibaca
ASV0027	Proteobacteria	Gammaproteobacteria	Alteromonadales	Alteromonadaceae	Alteromonas
ASV0028	Bacteroidetes	Bacteroidia	Flavobacteriales	Flavobacteriaceae	Nonlabens
ASV0029	Proteobacteria	Gammaproteobacteria	Vibrionales	Vibrionaceae	Vibrio
ASV0030	Proteobacteria	Gammaproteobacteria	Vibrionales	Vibrionaceae
ASV0031	Proteobacteria	Alphaproteobacteria	Sphingomonadales	Sphingomonadaceae	Erythrobacter
ASV0032	Proteobacteria	Alphaproteobacteria	Rhodobacterales	Rhodobacteraceae	Donghicola
ASV0033	Bacteroidetes	Bacteroidia	Flavobacteriales	Flavobacteriaceae	Nonlabens
ASV0034	Proteobacteria	Gammaproteobacteria	Vibrionales	Vibrionaceae
ASV0035	Proteobacteria	Gammaproteobacteria	Alteromonadales	Alteromonadaceae	Alteromonas
ASV0036	Proteobacteria	Alphaproteobacteria	Rhodobacterales	Rhodobacteraceae
ASV0037	Proteobacteria	Gammaproteobacteria	Oceanospirillales	Endozoicomonadaceae	Endozoicomonas
ASV0038	Chlamydiae	Chlamydiae	Chlamydiales	Simkaniaceae	Simkania
ASV0039	Proteobacteria	Gammaproteobacteria	Vibrionales	Vibrionaceae	Vibrio
ASV0040	Proteobacteria	Gammaproteobacteria	Alteromonadales	Marinobacteraceae	Marinobacter
ASV0041	Proteobacteria	Alphaproteobacteria	Rhodobacterales	Rhodobacteraceae	Thalassobius
ASV0042	Chlamydiae	Chlamydiae	Chlamydiales	Simkaniaceae	Simkania
ASV0043	Proteobacteria	Gammaproteobacteria	Oceanospirillales	Endozoicomonadaceae	Endozoicomonas
ASV0044	Proteobacteria	Gammaproteobacteria	Vibrionales	Vibrionaceae	Catenococcus
ASV0045	Proteobacteria	Gammaproteobacteria	Vibrionales	Vibrionaceae	Vibrio
ASV0046	Bacteroidetes	Bacteroidia	Chitinophagales	Saprospiraceae	Saprospira
ASV0047	Proteobacteria	Gammaproteobacteria	Vibrionales	Vibrionaceae	Vibrio
ASV0048	Proteobacteria	Gammaproteobacteria	Vibrionales	Vibrionaceae
ASV0049	Proteobacteria	Gammaproteobacteria	Oceanospirillales	Saccharospirillaceae	Thalassolituus
ASV0050	Proteobacteria	Gammaproteobacteria	Alteromonadales	Pseudoalteromonadaceae	Pseudoalteromonas
ASV0051	Proteobacteria	Gammaproteobacteria	Vibrionales	Vibrionaceae	Vibrio
ASV0052	Proteobacteria	Gammaproteobacteria	Vibrionales	Vibrionaceae	Vibrio
ASV0053	Proteobacteria	Alphaproteobacteria	Rhodobacterales	Rhodobacteraceae	Nautella
ASV0054	Proteobacteria	Alphaproteobacteria	Rhodobacterales	Rhodobacteraceae	Loktanella
ASV0055	Proteobacteria	Gammaproteobacteria	Alteromonadales	Alteromonadaceae	Aestuariibacter
ASV0056	Proteobacteria	Gammaproteobacteria	Vibrionales	Vibrionaceae	Vibrio
ASV0057	Bacteroidetes	Bacteroidia	Flavobacteriales	Flavobacteriaceae	Nonlabens
ASV0058	Proteobacteria	Alphaproteobacteria	Rhodobacterales	Rhodobacteraceae	Shimia
ASV0059	Proteobacteria	Alphaproteobacteria	Rhodobacterales	Rhodobacteraceae
ASV0060	Proteobacteria	Gammaproteobacteria	Alteromonadales	Pseudoalteromonadaceae	Algicola
ASV0061	Proteobacteria	Gammaproteobacteria	Alteromonadales	Alteromonadaceae	Alteromonas
ASV0062	Proteobacteria	Gammaproteobacteria	Alteromonadales	Pseudoalteromonadaceae	Pseudoalteromonas
ASV0063	Proteobacteria	Gammaproteobacteria	Oceanospirillales	Saccharospirillaceae	Oleibacter
ASV0064	Proteobacteria	Deltaproteobacteria	Bdellovibrionales	Bacteriovoracaceae	Peredibacter
ASV0066	Proteobacteria	Gammaproteobacteria	Vibrionales	Vibrionaceae	Photobacterium
ASV0067	Proteobacteria	Gammaproteobacteria	Vibrionales	Vibrionaceae	Catenococcus
ASV0068	Proteobacteria	Alphaproteobacteria	Rhizobiales	Rhizobiaceae	Cohaesibacter
ASV0069	Proteobacteria	Gammaproteobacteria	Oceanospirillales	Endozoicomonadaceae	Endozoicomonas
ASV0070	Bacteroidetes	Bacteroidia	Flavobacteriales	Flavobacteriaceae
ASV0071	Proteobacteria	Gammaproteobacteria
ASV0073	Proteobacteria	Alphaproteobacteria	Rhodobacterales	Rhodobacteraceae	Ruegeria
ASV0074	Proteobacteria	Gammaproteobacteria	Alteromonadales	Idiomarinaceae	Idiomarina
ASV0075	Proteobacteria	Gammaproteobacteria	Vibrionales	Vibrionaceae	Vibrio
ASV0076	Actinobacteria	Actinobacteria	PeM15
ASV0077	Proteobacteria	Alphaproteobacteria	Rhodobacterales	Rhodobacteraceae	Ruegeria
ASV0078	Bacteroidetes	Bacteroidia	Flavobacteriales	Flavobacteriaceae	Aureivirga
ASV0079	Proteobacteria	Alphaproteobacteria	Rhizobiales	Rhizobiaceae	Roseitalea
ASV0080	Proteobacteria	Gammaproteobacteria	Piscirickettsiales	Piscirickettsiaceae	Candidatus_Endoecteinascidia
ASV0081	Firmicutes	Clostridia	Clostridiales	Clostridiaceae_1
ASV0082	Proteobacteria	Alphaproteobacteria	Rhodobacterales	Rhodobacteraceae	Phaeobacter
ASV0083	Proteobacteria	Deltaproteobacteria	Bdellovibrionales	Bacteriovoracaceae	Peredibacter
ASV0084	Proteobacteria	Alphaproteobacteria	Rhodobacterales	Rhodobacteraceae	Ruegeria
ASV0085	Proteobacteria	Alphaproteobacteria	Rhodobacterales	Rhodobacteraceae	Lutimaribacter
ASV0086	Proteobacteria	Alphaproteobacteria	Rhodobacterales	Rhodobacteraceae	Ruegeria
ASV0087	Proteobacteria	Gammaproteobacteria	Vibrionales	Vibrionaceae	Vibrio
ASV0088	Proteobacteria	Gammaproteobacteria	Alteromonadales	Alteromonadaceae	Aestuariibacter
ASV0089	Bacteroidetes	Bacteroidia	Flavobacteriales	Flavobacteriaceae
ASV0090	Actinobacteria	Acidimicrobiia	Microtrichales	Ilumatobacteraceae	Ilumatobacter
ASV0091	Bacteroidetes	Bacteroidia	Flavobacteriales	Flavobacteriaceae	Nonlabens
ASV0092	Proteobacteria	Gammaproteobacteria	Vibrionales	Vibrionaceae	Catenococcus
ASV0093	Proteobacteria	Alphaproteobacteria	Rhodobacterales	Rhodobacteraceae
ASV0094	Bacteroidetes	Rhodothermia	Rhodothermales	Rhodothermaceae
ASV0095	Proteobacteria	Alphaproteobacteria	Caulobacterales	Hyphomonadaceae
ASV0096	Proteobacteria	Deltaproteobacteria	Bradymonadales
ASV0097	Proteobacteria	Alphaproteobacteria	Rhodobacterales	Rhodobacteraceae	Ruegeria
ASV0098	Proteobacteria	Gammaproteobacteria	Alteromonadales	Alteromonadaceae
ASV0099	Proteobacteria	Alphaproteobacteria	Rhodobacterales	Rhodobacteraceae	Pelagibaca
ASV0100	Proteobacteria	Gammaproteobacteria	Oceanospirillales
ASV0101	Actinobacteria	Actinobacteria	Micrococcales	Microbacteriaceae	Rhodoluna
ASV0102	Proteobacteria	Gammaproteobacteria	Alteromonadales	Alteromonadaceae	Lacimicrobium
ASV0104	Proteobacteria	Gammaproteobacteria	Oceanospirillales	Marinomonadaceae	Marinomonas
ASV0105	Chlamydiae	Chlamydiae	Chlamydiales	Simkaniaceae	Simkania
ASV0106	Proteobacteria	Alphaproteobacteria	Sphingomonadales	Sphingomonadaceae	Erythrobacter
ASV0107	Proteobacteria	Gammaproteobacteria	Oceanospirillales	Endozoicomonadaceae	Endozoicomonas
ASV0108	Proteobacteria	Gammaproteobacteria	Alteromonadales	Alteromonadaceae
ASV0109	Firmicutes	Clostridia	Clostridiales	Family_XII	Fusibacter
ASV0110	Proteobacteria	Alphaproteobacteria	Micavibrionales	Micavibrionaceae
ASV0111	Proteobacteria	Gammaproteobacteria	Alteromonadales	Marinobacteraceae	Marinobacter
ASV0112	Proteobacteria	Gammaproteobacteria	Vibrionales	Vibrionaceae	Photobacterium
ASV0113	Epsilonbacteraeota	Campylobacteria	Campylobacterales	Arcobacteraceae	Arcobacter
ASV0114	Proteobacteria	Gammaproteobacteria	Alteromonadales	Alteromonadaceae	Alteromonas
ASV0115	Proteobacteria	Gammaproteobacteria	Oceanospirillales	Endozoicomonadaceae	Endozoicomonas
ASV0116	Proteobacteria	Gammaproteobacteria	Oceanospirillales	Endozoicomonadaceae	Endozoicomonas
ASV0117	Proteobacteria	Alphaproteobacteria	Rhodobacterales	Rhodobacteraceae	Cribrihabitans
ASV0118	Firmicutes	Clostridia	Clostridiales	Clostridiaceae	Anaeromicrobium
ASV0119	Proteobacteria	Gammaproteobacteria	Vibrionales	Vibrionaceae	Catenococcus
ASV0120	Proteobacteria	Gammaproteobacteria	Alteromonadales	Alteromonadaceae	Aestuariibacter
ASV0121	Proteobacteria	Gammaproteobacteria	Alteromonadales	Shewanellaceae	Ferrimonas
ASV0122	Actinobacteria	Actinobacteria	Propionibacteriales	Propionibacteriaceae	Cutibacterium
ASV0123	Proteobacteria	Alphaproteobacteria	Rhodobacterales	Rhodobacteraceae	Ruegeria
ASV0124	Proteobacteria	Alphaproteobacteria	Sphingomonadales	Sphingomonadaceae	Erythrobacter
ASV0125	Proteobacteria	Alphaproteobacteria	Micavibrionales	Micavibrionaceae
ASV0126	Chlamydiae	Chlamydiae	Chlamydiales	Simkaniaceae	Ga0074140
ASV0127	Proteobacteria	Alphaproteobacteria	Rhodobacterales	Rhodobacteraceae	Nautella
ASV0128	Proteobacteria	Alphaproteobacteria	Rhodobacterales	Rhodobacteraceae	Ruegeria
ASV0129	Proteobacteria	Alphaproteobacteria	Rhodobacterales	Rhodobacteraceae	Leisingera
ASV0130	Proteobacteria	Gammaproteobacteria	Betaproteobacteriales	Burkholderiaceae	Burkholderia-Caballeronia-Paraburkholderia
ASV0131	Proteobacteria	Gammaproteobacteria	Vibrionales	Vibrionaceae
ASV0132	Proteobacteria	Gammaproteobacteria	Vibrionales	Vibrionaceae	Vibrio
ASV0133	Proteobacteria	Gammaproteobacteria	Vibrionales	Vibrionaceae	Vibrio
ASV0134	Proteobacteria	Alphaproteobacteria	Rhodospirillales
ASV0135	Proteobacteria	Alphaproteobacteria	Rhodobacterales	Rhodobacteraceae
ASV0136	Proteobacteria	Gammaproteobacteria	Oceanospirillales	Halomonadaceae	Oceanospirillum
ASV0137	Proteobacteria	Gammaproteobacteria	Betaproteobacteriales	Burkholderiaceae	Polynucleobacter
ASV0138	Proteobacteria	Deltaproteobacteria	Bradymonadales
ASV0139	Proteobacteria	Alphaproteobacteria	Rhodobacterales	Rhodobacteraceae
ASV0140	Proteobacteria	Gammaproteobacteria	Oceanospirillales	Endozoicomonadaceae	Endozoicomonas
ASV0142	Firmicutes	Clostridia	Clostridiales	Family_XII	Fusibacter
ASV0143	Proteobacteria	Gammaproteobacteria	Oceanospirillales	Halomonadaceae	Oceanospirillum
ASV0144	Proteobacteria	Gammaproteobacteria	Pseudomonadales	Moraxellaceae	Acinetobacter
ASV0145	Proteobacteria	Alphaproteobacteria	Rhizobiales	Rhizobiaceae	Cohaesibacter
ASV0146	Proteobacteria	Gammaproteobacteria	Alteromonadales	Alteromonadaceae	Alteromonas
ASV0147	Proteobacteria	Alphaproteobacteria	Rhodobacterales	Rhodobacteraceae	HIMB11
ASV0148	Firmicutes	Clostridia	Clostridiales	Peptostreptococcaceae	Tepidibacter
ASV0149	Proteobacteria	Gammaproteobacteria	Vibrionales	Vibrionaceae	Photobacterium
ASV0150	Proteobacteria	Alphaproteobacteria	Caulobacterales	Hyphomonadaceae	Oceanicaulis
ASV0151	Proteobacteria	Gammaproteobacteria	Vibrionales	Vibrionaceae	Vibrio
ASV0152	Proteobacteria	Alphaproteobacteria	Rhodospirillales	Thalassospiraceae	Thalassospira
ASV0153	Firmicutes	Clostridia	Clostridiales	Family_XII	Fusibacter
ASV0154	Proteobacteria	Gammaproteobacteria	Alteromonadales	Pseudoalteromonadaceae	Pseudoalteromonas
ASV0155	Patescibacteria	Gracilibacteria	JGI_0000069-P22
ASV0156	Proteobacteria	Alphaproteobacteria	Rhodobacterales	Rhodobacteraceae
ASV0157	Proteobacteria	Alphaproteobacteria	Rhodobacterales	Rhodobacteraceae	Leisingera
ASV0158	Proteobacteria	Alphaproteobacteria	Rhodobacterales	Rhodobacteraceae	Marivita
ASV0159	Marinimicrobia_(SAR406_clade)
ASV0160	Proteobacteria	Gammaproteobacteria	Oceanospirillales	Endozoicomonadaceae	Endozoicomonas
ASV0161	Proteobacteria	Alphaproteobacteria	Rhizobiales	Rhizobiaceae	Cohaesibacter
ASV0162	Proteobacteria	Gammaproteobacteria	Alteromonadales	Alteromonadaceae	Alteromonas
ASV0163	Proteobacteria	Gammaproteobacteria	Vibrionales	Vibrionaceae	Vibrio
ASV0164	Proteobacteria	Gammaproteobacteria	Alteromonadales	Pseudoalteromonadaceae	Psychrosphaera
ASV0166	Proteobacteria	Gammaproteobacteria	Vibrionales	Vibrionaceae
ASV0168	Proteobacteria	Alphaproteobacteria	Caulobacterales	Hyphomonadaceae	Hyphomonas
ASV0169	Actinobacteria	Actinobacteria	Micrococcales	Micrococcaceae	Micrococcus
ASV0170	Firmicutes	Clostridia	Clostridiales	Clostridiaceae_1
ASV0171	Nanoarchaeaeota	Woesearchaeia
ASV0172	Proteobacteria	Alphaproteobacteria	Rhodobacterales	Rhodobacteraceae
ASV0173	Proteobacteria	Alphaproteobacteria	Rhizobiales	Stappiaceae	Labrenzia
ASV0174
ASV0175	Proteobacteria	Alphaproteobacteria	Caulobacterales	Hyphomonadaceae	Oceanicaulis
ASV0176	Proteobacteria	Gammaproteobacteria	Oceanospirillales	Endozoicomonadaceae	Endozoicomonas
ASV0177	Proteobacteria	Gammaproteobacteria	Oceanospirillales	Endozoicomonadaceae	Kistimonas
ASV0178	Proteobacteria	Gammaproteobacteria	Vibrionales	Vibrionaceae	Photobacterium
ASV0179	Proteobacteria	Gammaproteobacteria	Oceanospirillales	Nitrincolaceae	Neptuniibacter
ASV0181	Epsilonbacteraeota	Campylobacteria	Campylobacterales	Arcobacteraceae	Arcobacter
ASV0182	Proteobacteria	Gammaproteobacteria	Alteromonadales	Pseudoalteromonadaceae	Pseudoalteromonas
ASV0183	Proteobacteria	Gammaproteobacteria	Oceanospirillales	Halomonadaceae	Halomonas
ASV0184	Proteobacteria	Alphaproteobacteria	Caulobacterales	Hyphomonadaceae	Maricaulis
ASV0185	Proteobacteria	Gammaproteobacteria	Alteromonadales
ASV0186	Proteobacteria	Alphaproteobacteria	Rhodobacterales	Rhodobacteraceae	Pseudoruegeria
ASV0187	Proteobacteria	Alphaproteobacteria	Caulobacterales	Hyphomonadaceae	Henriciella
ASV0188	Proteobacteria	Alphaproteobacteria	Rhodobacterales	Rhodobacteraceae	Leisingera
ASV0189	Proteobacteria	Alphaproteobacteria	Rhizobiales	Rhizobiaceae	Roseitalea
ASV0190	Proteobacteria	Gammaproteobacteria	Oceanospirillales	Endozoicomonadaceae	Kistimonas
ASV0192	Actinobacteria	Acidimicrobiia	Microtrichales	Ilumatobacteraceae	Ilumatobacter
ASV0193	Proteobacteria	Alphaproteobacteria	Rhodobacterales	Rhodobacteraceae	Tropicibacter
ASV0194	Proteobacteria	Gammaproteobacteria	Oceanospirillales	Marinomonadaceae	Marinomonas
ASV0195	Epsilonbacteraeota	Campylobacteria	Campylobacterales	Arcobacteraceae	Arcobacter
ASV0196	Bacteroidetes	Bacteroidia	Flavobacteriales	Flavobacteriaceae
ASV0197	Proteobacteria	Gammaproteobacteria	Oceanospirillales	Nitrincolaceae
ASV0198	Proteobacteria	Gammaproteobacteria	Alteromonadales	Alteromonadaceae
ASV0199	Proteobacteria	Alphaproteobacteria
ASV0200	Proteobacteria	Alphaproteobacteria	Rhodobacterales	Rhodobacteraceae	Pseudoruegeria
ASV0201	Proteobacteria	Gammaproteobacteria	Oceanospirillales	Pseudohongiellaceae	Pseudohongiella
ASV0202	Proteobacteria	Gammaproteobacteria	Alteromonadales	Pseudoalteromonadaceae	Pseudoalteromonas
ASV0203	Proteobacteria	Gammaproteobacteria	Oceanospirillales	Endozoicomonadaceae	Endozoicomonas
ASV0204	Proteobacteria	Alphaproteobacteria	Micavibrionales	Micavibrionaceae
ASV0205	Epsilonbacteraeota	Campylobacteria	Campylobacterales	Arcobacteraceae	Arcobacter
ASV0206	Proteobacteria	Gammaproteobacteria	Vibrionales	Vibrionaceae
ASV0207	Proteobacteria	Gammaproteobacteria	Vibrionales	Vibrionaceae	Catenococcus
ASV0208	Proteobacteria	Alphaproteobacteria	Rhodovibrionales	Kiloniellaceae	Tistlia
ASV0209	Proteobacteria	Gammaproteobacteria	Alteromonadales	Alteromonadaceae	Alteromonas
ASV0210	Proteobacteria	Alphaproteobacteria	Rhodobacterales	Rhodobacteraceae
ASV0211	Planctomycetes	Planctomycetacia	Pirellulales	Pirellulaceae
ASV0212	Proteobacteria	Alphaproteobacteria	Rhodospirillales	Magnetospiraceae
ASV0213	Proteobacteria	Gammaproteobacteria	Alteromonadales	Pseudoalteromonadaceae	Pseudoalteromonas
ASV0214	Proteobacteria	Gammaproteobacteria	Alteromonadales	Shewanellaceae	Ferrimonas
ASV0215	Actinobacteria	Acidimicrobiia	Microtrichales	Ilumatobacteraceae	Ilumatobacter
ASV0216	Firmicutes	Clostridia	Clostridiales	Family_XII	Fusibacter
ASV0217	Proteobacteria	Deltaproteobacteria	Desulfovibrionales	Desulfovibrionaceae	Halodesulfovibrio
ASV0218	Proteobacteria	Alphaproteobacteria	Rhodospirillales
ASV0219	Proteobacteria	Alphaproteobacteria	Rhodobacterales	Rhodobacteraceae
ASV0220	Bacteroidetes	Bacteroidia	Flavobacteriales	Flavobacteriaceae	Aureivirga
ASV0221	Proteobacteria	Alphaproteobacteria	Rhodobacterales	Rhodobacteraceae	Phaeobacter
ASV0222	Proteobacteria	Alphaproteobacteria	Rhizobiales	Stappiaceae	Labrenzia
ASV0223	Epsilonbacteraeota	Campylobacteria	Campylobacterales	Arcobacteraceae	Arcobacter
ASV0224	Proteobacteria	Gammaproteobacteria	Oceanospirillales	Endozoicomonadaceae	Endozoicomonas
ASV0225	Proteobacteria	Gammaproteobacteria	Oceanospirillales	Oleiphilaceae	Oleiphilus
ASV0226	Planctomycetes	Planctomycetacia	Planctomycetales	Rubinisphaeraceae	Rubinisphaera
ASV0227	Epsilonbacteraeota	Campylobacteria	Campylobacterales
ASV0229	Proteobacteria	Gammaproteobacteria	Vibrionales	Vibrionaceae
ASV0230	Firmicutes	Clostridia	Clostridiales	Family_XII	Fusibacter
ASV0231	Proteobacteria	Gammaproteobacteria	Betaproteobacteriales	Burkholderiaceae	Variovorax
ASV0232	Proteobacteria	Gammaproteobacteria	Vibrionales	Vibrionaceae
ASV0233	Proteobacteria	Gammaproteobacteria	Vibrionales	Vibrionaceae
ASV0234	Proteobacteria	Gammaproteobacteria	Vibrionales	Vibrionaceae	Vibrio
ASV0235	Proteobacteria	Alphaproteobacteria	Rhodobacterales	Rhodobacteraceae
ASV0236	Proteobacteria	Alphaproteobacteria	Caulobacterales	Hyphomonadaceae	Maricaulis
ASV0237	Proteobacteria	Gammaproteobacteria	Alteromonadales	Pseudoalteromonadaceae	Pseudoalteromonas
ASV0238	Proteobacteria	Deltaproteobacteria	Bradymonadales
ASV0239	Firmicutes	Clostridia	Clostridiales	Family_XII	Fusibacter
ASV0240	Proteobacteria	Gammaproteobacteria	Alteromonadales	Colwelliaceae	Thalassotalea
ASV0241	Proteobacteria	Deltaproteobacteria	Bdellovibrionales	Bacteriovoracaceae	Peredibacter
ASV0242	Proteobacteria	Gammaproteobacteria	Betaproteobacteriales	Burkholderiaceae	Limnohabitans
ASV0243	Proteobacteria	Gammaproteobacteria	Pseudomonadales	Pseudomonadaceae	Pseudomonas
ASV0244	Proteobacteria	Gammaproteobacteria	Vibrionales	Vibrionaceae	Catenococcus
ASV0246	Cyanobacteria	Sericytochromatia
ASV0247	Proteobacteria	Alphaproteobacteria	Rhodobacterales	Rhodobacteraceae	Marivita
ASV0248	Proteobacteria	Alphaproteobacteria	Rhizobiales	Hyphomicrobiaceae	Filomicrobium
ASV0249	Bacteroidetes	Bacteroidia	Chitinophagales	Saprospiraceae	Saprospira
ASV0250	Proteobacteria	Gammaproteobacteria	Betaproteobacteriales	Burkholderiaceae	Limnohabitans
ASV0251	Proteobacteria	Gammaproteobacteria	Vibrionales	Vibrionaceae	Catenococcus
ASV0252	Proteobacteria	Gammaproteobacteria	Alteromonadales	Alteromonadaceae	Aestuariibacter
ASV0253	Proteobacteria	Gammaproteobacteria	Oceanospirillales	Endozoicomonadaceae	Endozoicomonas
ASV0254	Proteobacteria	Alphaproteobacteria	Sphingomonadales	Sphingomonadaceae	Erythrobacter
ASV0255	Proteobacteria	Alphaproteobacteria	Rhodobacterales	Rhodobacteraceae	Thiobacimonas
ASV0256	Actinobacteria	Actinobacteria	Micrococcales	Microbacteriaceae	Aurantimicrobium
ASV0257	Proteobacteria	Gammaproteobacteria	Oceanospirillales	Endozoicomonadaceae	Endozoicomonas
ASV0258	Proteobacteria	Gammaproteobacteria	Vibrionales	Vibrionaceae	Vibrio
ASV0259	Proteobacteria	Gammaproteobacteria	Vibrionales	Vibrionaceae	Photobacterium
ASV0260	Proteobacteria	Gammaproteobacteria	Xanthomonadales	Xanthomonadaceae	Stenotrophomonas
ASV0261	Proteobacteria
ASV0262	Dependentiae	Babeliae	Babeliales
ASV0263	Bacteroidetes	Bacteroidia	Flavobacteriales	Flavobacteriaceae
ASV0264	Proteobacteria	Alphaproteobacteria	Rhizobiales	Stappiaceae	Labrenzia
ASV0265	Proteobacteria	Gammaproteobacteria	Oceanospirillales	Saccharospirillaceae
ASV0266	Proteobacteria	Alphaproteobacteria	Rhodobacterales	Rhodobacteraceae	Tropicibacter
ASV0267	Cyanobacteria	Oxyphotobacteria	Chloroplast
ASV0268	Bacteroidetes	Bacteroidia	Flavobacteriales	Flavobacteriaceae	Tenacibaculum
ASV0270	Proteobacteria	Alphaproteobacteria	Caulobacterales	Parvularculaceae	Parvularcula
ASV0271	Bacteroidetes	Bacteroidia	Flavobacteriales	Flavobacteriaceae	Aureivirga
ASV0273	Proteobacteria	Gammaproteobacteria	Alteromonadales	Colwelliaceae	Thalassotalea
ASV0274	Proteobacteria	Alphaproteobacteria	Rhodobacterales	Rhodobacteraceae
ASV0275	Proteobacteria	Alphaproteobacteria	Rhodobacterales	Rhodobacteraceae	Salinihabitans
ASV0276	Proteobacteria	Gammaproteobacteria	Oceanospirillales	Endozoicomonadaceae	Endozoicomonas
ASV0277	Proteobacteria	Alphaproteobacteria	Rhizobiales	Beijerinckiaceae	Methylobacterium
ASV0278	Proteobacteria	Gammaproteobacteria	Betaproteobacteriales	Burkholderiaceae	Acidovorax
ASV0279	Proteobacteria	Gammaproteobacteria	Betaproteobacteriales	Burkholderiaceae	Alicycliphilus
ASV0281	Proteobacteria	Gammaproteobacteria	Oceanospirillales	Endozoicomonadaceae	Endozoicomonas
ASV0282	Proteobacteria	Gammaproteobacteria
ASV0283	Proteobacteria	Alphaproteobacteria	Rhizobiales	Beijerinckiaceae	Methylobacterium
ASV0284	Proteobacteria	Gammaproteobacteria	Alteromonadales	Alteromonadaceae	Alteromonas
ASV0285	Proteobacteria	Gammaproteobacteria	Vibrionales	Vibrionaceae
ASV0286	Proteobacteria	Alphaproteobacteria	SAR11_clade	Clade_I	Clade_Ia
ASV0287	Proteobacteria	Gammaproteobacteria	Betaproteobacteriales	Burkholderiaceae	Polynucleobacter
ASV0288	Proteobacteria	Alphaproteobacteria	Caulobacterales	Hyphomonadaceae	Hyphomonas
ASV0289	Firmicutes	Clostridia	Clostridiales	Clostridiaceae_1	Oceanirhabdus
ASV0290	Firmicutes	Clostridia	Clostridiales	Clostridiaceae	Anaeromicrobium
ASV0291	Proteobacteria	Alphaproteobacteria	Caulobacterales	Caulobacteraceae	Caulobacter
ASV0292	Proteobacteria	Gammaproteobacteria	Oceanospirillales	Nitrincolaceae
ASV0293	Proteobacteria	Gammaproteobacteria	Oceanospirillales	Saccharospirillaceae
ASV0294	Chlamydiae	Chlamydiae	Chlamydiales	Simkaniaceae	Ga0074140
ASV0295	Proteobacteria	Gammaproteobacteria	Oceanospirillales	Endozoicomonadaceae	Endozoicomonas
ASV0296	Chlamydiae	Chlamydiae	Chlamydiales	Chlamydiaceae
ASV0297	Acidobacteria	Thermoanaerobaculia	Thermoanaerobaculales	Thermoanaerobaculaceae	Subgroup_10
ASV0299	Proteobacteria	Gammaproteobacteria	Alteromonadales	Alteromonadaceae	Alteromonas
ASV0300	Bacteroidetes	Bacteroidia	Flavobacteriales	Flavobacteriaceae	Flavobacterium
ASV0301	Actinobacteria	Actinobacteria	Propionibacteriales	Propionibacteriaceae	Cutibacterium
ASV0302	Proteobacteria	Alphaproteobacteria	Rhodobacterales	Rhodobacteraceae
ASV0303	Proteobacteria	Gammaproteobacteria	Alteromonadales	Pseudoalteromonadaceae	Pseudoalteromonas
ASV0304	Proteobacteria	Gammaproteobacteria
ASV0305	Proteobacteria	Gammaproteobacteria	Vibrionales	Vibrionaceae	Grimontia
ASV0306	Firmicutes	Clostridia	Clostridiales	Family_XII	Fusibacter
ASV0307	Actinobacteria	Actinobacteria	Corynebacteriales	Corynebacteriaceae	Lawsonella
ASV0308	Actinobacteria	Actinobacteria	Corynebacteriales	Corynebacteriaceae	Corynebacterium_1
ASV0309	Proteobacteria	Gammaproteobacteria	Betaproteobacteriales	Burkholderiaceae	Aquabacterium
ASV0310	Proteobacteria	Gammaproteobacteria	Alteromonadales	Alteromonadaceae	Aestuariibacter
ASV0311	Proteobacteria	Gammaproteobacteria	Oceanospirillales	Endozoicomonadaceae	Endozoicomonas
ASV0312	Proteobacteria	Gammaproteobacteria	Oceanospirillales	Nitrincolaceae	Neptuniibacter
ASV0313	Proteobacteria	Alphaproteobacteria	Rhodobacterales	Rhodobacteraceae	Leisingera
ASV0314	Proteobacteria	Gammaproteobacteria	Gammaproteobacteria_Incertae_Sedis	Unknown_Family
ASV0316	Proteobacteria	Alphaproteobacteria	Sphingomonadales	Sphingomonadaceae	Sphingomonas
ASV0317	Bacteroidetes	Chlorobia	Chlorobiales	Chlorobiaceae
ASV0318	Chlamydiae	Chlamydiae	Chlamydiales	Simkaniaceae	Ga0074140
ASV0319	Proteobacteria	Gammaproteobacteria	Alteromonadales	Pseudoalteromonadaceae	Pseudoalteromonas
ASV0320	Proteobacteria	Alphaproteobacteria	Rhodobacterales	Rhodobacteraceae	Nautella
ASV0321	Proteobacteria	Gammaproteobacteria	Alteromonadales	Idiomarinaceae	Idiomarina
ASV0322	Proteobacteria	Gammaproteobacteria	Oceanospirillales
ASV0323	Proteobacteria	Gammaproteobacteria	Oceanospirillales	Endozoicomonadaceae	Endozoicomonas
ASV0324	Proteobacteria	Gammaproteobacteria	Betaproteobacteriales	Burkholderiaceae	Acidovorax
ASV0325	Firmicutes	Clostridia	Clostridiales	Family_XII	Fusibacter
ASV0326	Proteobacteria	Alphaproteobacteria	Rhodobacterales	Rhodobacteraceae	Pseudophaeobacter
ASV0327	Proteobacteria	Gammaproteobacteria	Oceanospirillales	Nitrincolaceae	Marinobacterium
ASV0328	Proteobacteria	Gammaproteobacteria	BD72BR169
ASV0329	Proteobacteria	Deltaproteobacteria	Bradymonadales
ASV0330	Proteobacteria	Gammaproteobacteria	EPR3968-O8a-Bc78
ASV0331	Bacteroidetes	Bacteroidia	Flavobacteriales	Flavobacteriaceae	Aureivirga
ASV0332	Proteobacteria	Gammaproteobacteria	Alteromonadales	Pseudoalteromonadaceae	Algicola
ASV0333	Proteobacteria	Alphaproteobacteria	Caulobacterales	Hyphomonadaceae	Maricaulis
ASV0334	Actinobacteria	Actinobacteria	Propionibacteriales	Propionibacteriaceae	Cutibacterium
ASV0335	Proteobacteria	Gammaproteobacteria	Alteromonadales	Pseudoalteromonadaceae	Pseudoalteromonas
ASV0336	Bacteroidetes	Bacteroidia	Flavobacteriales	Flavobacteriaceae	Flavobacterium
ASV0337	Proteobacteria	Alphaproteobacteria	Rhodobacterales	Rhodobacteraceae	Ruegeria
ASV0338	Proteobacteria	Alphaproteobacteria	Caulobacterales	Parvularculaceae	Parvularcula
ASV0339	Proteobacteria	Deltaproteobacteria	PB19
ASV0340	Firmicutes	Bacilli	Bacillales	Staphylococcaceae	Staphylococcus
ASV0341	Proteobacteria	Alphaproteobacteria	Rhodospirillales	Terasakiellaceae	Terasakiella
ASV0342	Proteobacteria	Gammaproteobacteria	Alteromonadales	Alteromonadaceae	Alteromonas
ASV0343	Proteobacteria	Gammaproteobacteria	Alteromonadales	Alteromonadaceae	Alteromonas
ASV0344	Proteobacteria	Gammaproteobacteria	Alteromonadales	Pseudoalteromonadaceae	Algicola
ASV0345	Proteobacteria	Gammaproteobacteria	Gammaproteobacteria_Incertae_Sedis	Unknown_Family	Wenzhouxiangella
ASV0346	Firmicutes	Clostridia	Clostridiales	Family_XII
ASV0347	Proteobacteria	Gammaproteobacteria	Oceanospirillales	Nitrincolaceae	Marinobacterium
ASV0348	Proteobacteria	Alphaproteobacteria	Sphingomonadales	Sphingomonadaceae	Sphingomonas
ASV0349	Proteobacteria	Gammaproteobacteria	Gammaproteobacteria_Incertae_Sedis	Unknown_Family	Acidibacter
ASV0350	Proteobacteria	Gammaproteobacteria	Oceanospirillales	Endozoicomonadaceae	Endozoicomonas
ASV0351	Proteobacteria	Alphaproteobacteria	Rhodobacterales	Rhodobacteraceae	Leisingera
ASV0352	Proteobacteria	Alphaproteobacteria	Caulobacterales	Hyphomonadaceae
ASV0353	Proteobacteria	Alphaproteobacteria	Rhizobiales	Stappiaceae	Labrenzia
ASV0354	Proteobacteria	Gammaproteobacteria	Alteromonadales	Alteromonadaceae
ASV0355	Bacteroidetes	Bacteroidia	Chitinophagales	Saprospiraceae	Saprospira
ASV0356	Firmicutes	Clostridia	Clostridiales	Family_XII	Fusibacter
ASV0357	Proteobacteria	Alphaproteobacteria	Rhizobiales	Beijerinckiaceae	Bosea
ASV0358	Proteobacteria	Gammaproteobacteria	Alteromonadales	Idiomarinaceae	Idiomarina
ASV0359	Proteobacteria	Gammaproteobacteria	Oceanospirillales	Nitrincolaceae
ASV0360	Proteobacteria	Alphaproteobacteria	Rhodospirillales
ASV0361	Proteobacteria	Gammaproteobacteria	Pseudomonadales	Moraxellaceae	Enhydrobacter
ASV0362	Proteobacteria	Alphaproteobacteria	Rickettsiales	Mitochondria
ASV0363	Firmicutes	Clostridia	Clostridiales	Family_XII	Fusibacter
ASV0364	Proteobacteria	Deltaproteobacteria	Bdellovibrionales	Bacteriovoracaceae	Halobacteriovorax
ASV0365	Proteobacteria	Gammaproteobacteria	Oceanospirillales	Endozoicomonadaceae	Endozoicomonas
ASV0366	Proteobacteria	Gammaproteobacteria	Alteromonadales	Shewanellaceae	Ferrimonas
ASV0367	Proteobacteria	Gammaproteobacteria	Pseudomonadales	Pseudomonadaceae	Pseudomonas
ASV0368	Bacteroidetes	Bacteroidia	Flavobacteriales	Flavobacteriaceae	Nonlabens
ASV0370	Firmicutes	Bacilli	Bacillales	Staphylococcaceae	Staphylococcus
ASV0371	Proteobacteria	Alphaproteobacteria	Rhodobacterales	Rhodobacteraceae
ASV0372	Firmicutes	Clostridia	Clostridiales	Family_XII	Fusibacter
ASV0373	Proteobacteria	Gammaproteobacteria	Vibrionales	Vibrionaceae	Vibrio
ASV0374	Proteobacteria	Alphaproteobacteria	Rhizobiales	Stappiaceae	Pseudovibrio
ASV0375	Proteobacteria	Alphaproteobacteria	Rhodobacterales	Rhodobacteraceae
ASV0376	Proteobacteria	Gammaproteobacteria	Oceanospirillales	Nitrincolaceae	Marinobacterium
ASV0377	Proteobacteria	Alphaproteobacteria	Rhizobiales	Hyphomicrobiaceae	Filomicrobium
ASV0378	Proteobacteria	Deltaproteobacteria	Bradymonadales
ASV0379	Proteobacteria	Gammaproteobacteria	Alteromonadales	Marinobacteraceae	Marinobacter
ASV0380	Proteobacteria	Gammaproteobacteria	Vibrionales	Vibrionaceae	Vibrio
ASV0381	Proteobacteria	Alphaproteobacteria	Sphingomonadales	Sphingomonadaceae	Sphingomonas
ASV0382	Proteobacteria	Alphaproteobacteria	Rhodobacterales	Rhodobacteraceae
ASV0384	Proteobacteria	Alphaproteobacteria	Rhodobacterales	Rhodobacteraceae	Aliiroseovarius
ASV0386	Firmicutes	Clostridia	Clostridiales	Clostridiaceae_1	Oceanirhabdus
ASV0387	Actinobacteria	Actinobacteria	Micrococcales	Brevibacteriaceae	Brevibacterium
ASV0388	Proteobacteria	Gammaproteobacteria	Oceanospirillales	Halomonadaceae	Halomonas
ASV0389	Actinobacteria	Actinobacteria	Micrococcales	Micrococcaceae	Kocuria
ASV0391	Proteobacteria	Gammaproteobacteria	Vibrionales	Vibrionaceae
ASV0392	Proteobacteria	Gammaproteobacteria	Pseudomonadales	Moraxellaceae	Psychrobacter
ASV0393	Actinobacteria	Actinobacteria	Frankiales	Sporichthyaceae
ASV0394
ASV0395	Proteobacteria	Alphaproteobacteria	Rhizobiales	Rhizobiaceae	Cohaesibacter
ASV0396	Proteobacteria	Gammaproteobacteria	Oceanospirillales	Endozoicomonadaceae	Endozoicomonas
ASV0397	Proteobacteria	Gammaproteobacteria	Alteromonadales	Shewanellaceae	Shewanella
ASV0398	Proteobacteria	Alphaproteobacteria	Rhodospirillales	Magnetospiraceae
ASV0399	Proteobacteria	Gammaproteobacteria	Vibrionales	Vibrionaceae	Vibrio
ASV0400	Proteobacteria	Gammaproteobacteria	Pseudomonadales	Moraxellaceae	Acinetobacter
ASV0401	Actinobacteria	Actinobacteria	Propionibacteriales	Propionibacteriaceae	Cutibacterium
ASV0402	Proteobacteria	Alphaproteobacteria	Rhodobacterales	Rhodobacteraceae	Silicimonas
ASV0403	Firmicutes	Clostridia	Clostridiales	Clostridiaceae_4	Paramaledivibacter
ASV0404	Proteobacteria	Gammaproteobacteria	Pseudomonadales	Moraxellaceae	Acinetobacter
ASV0405	Proteobacteria	Gammaproteobacteria	Vibrionales	Vibrionaceae	Vibrio
ASV0406	Proteobacteria	Alphaproteobacteria	Sphingomonadales	Sphingomonadaceae	Porphyrobacter
ASV0407	Actinobacteria	Actinobacteria	Corynebacteriales	Nocardiaceae	Rhodococcus
ASV0408	Proteobacteria	Alphaproteobacteria	Rickettsiales
ASV0410	Epsilonbacteraeota	Campylobacteria	Campylobacterales	Arcobacteraceae	Arcobacter
ASV0411	Proteobacteria	Alphaproteobacteria	Sphingomonadales	Sphingomonadaceae	Sphingomonas
ASV0412	Firmicutes	Bacilli	Bacillales	Bacillaceae	Bacillus
ASV0413	Proteobacteria
ASV0414	Proteobacteria	Alphaproteobacteria	Caulobacterales	Hyphomonadaceae	Oceanicaulis
ASV0415	Firmicutes	Clostridia	Clostridiales	Clostridiaceae_4	Caminicella
ASV0416	Proteobacteria	Gammaproteobacteria	Cellvibrionales	Cellvibrionaceae	Pseudoteredinibacter
ASV0417	Proteobacteria	Gammaproteobacteria	Vibrionales	Vibrionaceae
ASV0418	Proteobacteria	Gammaproteobacteria	Alteromonadales	Shewanellaceae	Ferrimonas
ASV0419	Proteobacteria	Alphaproteobacteria	Rhizobiales	Stappiaceae	Roseibium
ASV0420	Proteobacteria	Alphaproteobacteria	Rhizobiales	Xanthobacteraceae	Afipia
ASV0421	Actinobacteria	Actinobacteria	Micrococcales	Microbacteriaceae	Microbacterium
ASV0422	Bacteroidetes	Bacteroidia	Flavobacteriales	Flavobacteriaceae	Tenacibaculum
ASV0423	Proteobacteria	Gammaproteobacteria	Cellvibrionales	Halieaceae	Pseudohaliea
ASV0424	Actinobacteria	Actinobacteria	Actinomycetales	Actinomycetaceae	Actinomyces
ASV0425	Proteobacteria	Gammaproteobacteria	Pasteurellales	Pasteurellaceae	Haemophilus
ASV0426	Firmicutes	Clostridia	Clostridiales	Peptostreptococcaceae	Peptoclostridium
ASV0427	Proteobacteria	Alphaproteobacteria	Rickettsiales	Rickettsiaceae
ASV0428	Proteobacteria	Gammaproteobacteria	Oceanospirillales	Marinomonadaceae	Marinomonas
ASV0429	Proteobacteria	Gammaproteobacteria	Alteromonadales	Alteromonadaceae	Salinimonas
ASV0431	Proteobacteria	Gammaproteobacteria	Oceanospirillales	Nitrincolaceae	Neptuniibacter
ASV0432	Proteobacteria	Gammaproteobacteria	Betaproteobacteriales	Methylophilaceae	OM43_clade
ASV0433	Proteobacteria	Gammaproteobacteria	Alteromonadales	Pseudoalteromonadaceae	Algicola
ASV0434	Firmicutes	Clostridia	Clostridiales	Clostridiaceae_1	Oceanirhabdus
ASV0435	Proteobacteria	Alphaproteobacteria	Rhodobacterales	Rhodobacteraceae	Thalassobius
ASV0436	Proteobacteria	Gammaproteobacteria	Oceanospirillales	Endozoicomonadaceae	Endozoicomonas
ASV0437	Proteobacteria	Alphaproteobacteria	Rhizobiales	Rhizobiaceae
ASV0438	Proteobacteria	Gammaproteobacteria	Vibrionales	Vibrionaceae	Photobacterium
ASV0439	Actinobacteria	Actinobacteria	Micrococcales	Micrococcaceae	Micrococcus
ASV0440	Proteobacteria	Deltaproteobacteria	Bradymonadales
ASV0441	Proteobacteria	Alphaproteobacteria	Rhizobiales	Rhizobiaceae	Nitratireductor
ASV0442	Proteobacteria	Alphaproteobacteria
ASV0443	Firmicutes	Clostridia	Clostridiales	Clostridiaceae_1	Fonticella
ASV0444	Proteobacteria	Gammaproteobacteria	Alteromonadales	Idiomarinaceae	Idiomarina
ASV0445	Proteobacteria	Gammaproteobacteria	Alteromonadales	Alteromonadaceae	Alteromonas
ASV0446	Proteobacteria	Gammaproteobacteria	Alteromonadales	Idiomarinaceae	Idiomarina
ASV0447	Proteobacteria	Gammaproteobacteria	Oceanospirillales	Halomonadaceae	Halomonas
ASV0448	Proteobacteria	Gammaproteobacteria	Pseudomonadales	Moraxellaceae	Acinetobacter
ASV0449	Proteobacteria	Alphaproteobacteria	Rhizobiales	Rhizobiaceae	Cohaesibacter
ASV0450	Patescibacteria	Gracilibacteria	JGI_0000069-P22
ASV0451	Firmicutes	Clostridia	Clostridiales	Clostridiaceae_4	Paramaledivibacter
ASV0452	Proteobacteria	Gammaproteobacteria	Alteromonadales	Pseudoalteromonadaceae	Pseudoalteromonas
ASV0453	Proteobacteria	Deltaproteobacteria	Bdellovibrionales	Bdellovibrionaceae	Bdellovibrio
ASV0454	Proteobacteria	Gammaproteobacteria	Oceanospirillales	Endozoicomonadaceae	Endozoicomonas
ASV0455	Bacteroidetes	Bacteroidia	Flavobacteriales	Flavobacteriaceae
ASV0456	Proteobacteria	Gammaproteobacteria	Betaproteobacteriales	Burkholderiaceae	Comamonas
ASV0457	Bacteroidetes	Bacteroidia	Bacteroidales	Marinifilaceae	Marinifilum
ASV0458	Proteobacteria	Gammaproteobacteria	Oceanospirillales	Halomonadaceae	Halomonas
ASV0459	Proteobacteria	Gammaproteobacteria	Enterobacteriales	Enterobacteriaceae	Klebsiella
ASV0460	Proteobacteria	Alphaproteobacteria	Caulobacterales	Hyphomonadaceae
ASV0461	Proteobacteria	Gammaproteobacteria	Oceanospirillales	Endozoicomonadaceae	Endozoicomonas
ASV0462	Proteobacteria	Gammaproteobacteria	Betaproteobacteriales	Burkholderiaceae	Massilia
ASV0463	Proteobacteria	Alphaproteobacteria	Rhodobacterales	Rhodobacteraceae	Lacimonas
ASV0464	Firmicutes	Clostridia	Clostridiales
ASV0465	Proteobacteria	Alphaproteobacteria	Micavibrionales	Micavibrionaceae
ASV0466	Proteobacteria	Alphaproteobacteria	Rhodospirillales
ASV0467
ASV0468	Bacteroidetes	Bacteroidia	Bacteroidales	Marinifilaceae	Marinifilum
ASV0469	Proteobacteria	Deltaproteobacteria	Myxococcales	Sandaracinaceae	Sandaracinus
ASV0470	Proteobacteria	Gammaproteobacteria	Oceanospirillales	Nitrincolaceae	Amphritea
ASV0471	Proteobacteria	Gammaproteobacteria	Alteromonadales	Colwelliaceae	Thalassotalea
ASV0472	Proteobacteria	Gammaproteobacteria	Oceanospirillales	Endozoicomonadaceae	Endozoicomonas
ASV0473	Proteobacteria	Gammaproteobacteria	Alteromonadales	Alteromonadaceae	Alteromonas
ASV0474	Proteobacteria	Gammaproteobacteria	Oceanospirillales	Endozoicomonadaceae	Endozoicomonas
ASV0475	Actinobacteria	Actinobacteria	Frankiales	Sporichthyaceae	hgcI_clade
ASV0476	Firmicutes	Clostridia	Clostridiales	Family_XII	Fusibacter
ASV0477	Proteobacteria	Gammaproteobacteria	Oceanospirillales	Endozoicomonadaceae	Endozoicomonas
ASV0478	Fusobacteria	Fusobacteriia	Fusobacteriales	Fusobacteriaceae	Propionigenium
ASV0479	Proteobacteria	Gammaproteobacteria	Oceanospirillales
ASV0480	Firmicutes	Bacilli	Lactobacillales	Carnobacteriaceae
ASV0481	Proteobacteria	Alphaproteobacteria	Rhodobacterales	Rhodobacteraceae	Loktanella
ASV0482	Proteobacteria	Gammaproteobacteria	Alteromonadales	Colwelliaceae
ASV0483	Proteobacteria	Alphaproteobacteria	Rickettsiales	Anaplasmataceae
ASV0484	Proteobacteria	Alphaproteobacteria	Rhizobiales	Stappiaceae	Labrenzia
ASV0485	Proteobacteria	Gammaproteobacteria	Oceanospirillales	Alcanivoracaceae	Alcanivorax
ASV0487	Proteobacteria	Alphaproteobacteria	Rhodobacterales	Rhodobacteraceae	Roseovarius
ASV0488	Proteobacteria	Gammaproteobacteria	Alteromonadales	Idiomarinaceae	Idiomarina
ASV0489	Actinobacteria	Actinobacteria	Micrococcales	Micrococcaceae	Rothia
ASV0490	Proteobacteria	Alphaproteobacteria	Rhizobiales	Stappiaceae	Labrenzia
ASV0491	Proteobacteria	Gammaproteobacteria	Vibrionales	Vibrionaceae	Vibrio
ASV0492	Firmicutes	Clostridia	Clostridiales	Peptostreptococcaceae	Paraclostridium
ASV0493	Firmicutes	Bacilli	Bacillales	Alicyclobacillaceae	Tumebacillus
ASV0494	Bacteroidetes	Bacteroidia	Cytophagales	Cyclobacteriaceae	Persicobacter
ASV0495	Proteobacteria	Gammaproteobacteria	Betaproteobacteriales	Burkholderiaceae	Polynucleobacter
ASV0496	Firmicutes	Bacilli	Lactobacillales	Carnobacteriaceae	Atopostipes
ASV0497	Proteobacteria	Gammaproteobacteria	Legionellales	Legionellaceae
ASV0498	Proteobacteria	Alphaproteobacteria	SAR11_clade	Clade_III
ASV0500	Firmicutes	Bacilli	Lactobacillales	Streptococcaceae	Streptococcus
ASV0501	Firmicutes	Clostridia	Clostridiales	Clostridiaceae_1
ASV0502	Proteobacteria	Alphaproteobacteria	Rhizobiales	Beijerinckiaceae	Methylobacterium
ASV0503
ASV0504	Proteobacteria	Gammaproteobacteria	Alteromonadales	Pseudoalteromonadaceae	Psychrosphaera
ASV0505	Proteobacteria	Gammaproteobacteria	Alteromonadales	Psychromonadaceae	Agarivorans
ASV0506	Proteobacteria	Deltaproteobacteria	Bdellovibrionales	Bacteriovoracaceae	Peredibacter
ASV0507	Actinobacteria	Actinobacteria	Corynebacteriales	Dietziaceae	Dietzia
ASV0508	Proteobacteria	Alphaproteobacteria	Caulobacterales	Hyphomonadaceae	Ponticaulis
ASV0509	Proteobacteria	Alphaproteobacteria
ASV0510	Firmicutes	Clostridia	Clostridiales	Lachnospiraceae	Vallitalea
ASV0511	Actinobacteria	Actinobacteria	Micrococcales	Microbacteriaceae	Huakuichenia
ASV0512	Proteobacteria	Alphaproteobacteria	Caulobacterales	Hyphomonadaceae	Oceanicaulis
ASV0513	Proteobacteria	Alphaproteobacteria
ASV0514	Cyanobacteria	Sericytochromatia
ASV0515	Proteobacteria	Gammaproteobacteria	Oceanospirillales	Endozoicomonadaceae	Endozoicomonas
ASV0516	Proteobacteria	Gammaproteobacteria	Alteromonadales	Alteromonadaceae
ASV0517	Proteobacteria	Alphaproteobacteria	Rhodobacterales	Rhodobacteraceae	Lutimaribacter
ASV0518	Proteobacteria	Gammaproteobacteria	Vibrionales	Vibrionaceae	Catenococcus
ASV0519	Proteobacteria	Alphaproteobacteria	Rhizobiales	Stappiaceae	Labrenzia
ASV0520	Proteobacteria	Gammaproteobacteria	Alteromonadales	Pseudoalteromonadaceae	Algicola
ASV0521	Proteobacteria	Alphaproteobacteria	Rhodobacterales	Rhodobacteraceae	Roseovarius
ASV0522	Proteobacteria	Alphaproteobacteria	Rhizobiales
ASV0523	Firmicutes	Bacilli	Bacillales	Bacillaceae	Vulcanibacillus
ASV0524	Chlamydiae	Chlamydiae	Chlamydiales	Simkaniaceae	Simkania
ASV0525	Proteobacteria	Alphaproteobacteria	Rhodobacterales	Rhodobacteraceae	Roseovarius
ASV0526	Proteobacteria	Gammaproteobacteria	Betaproteobacteriales	Burkholderiaceae	Limnohabitans
ASV0527	Dependentiae	Babeliae	Babeliales	UBA12411
ASV0528	Proteobacteria	Gammaproteobacteria	Alteromonadales	Shewanellaceae	Ferrimonas
ASV0529	Proteobacteria	Gammaproteobacteria	Betaproteobacteriales	Burkholderiaceae	Pelomonas
ASV0530	Firmicutes	Clostridia	Clostridiales	Family_XI	Finegoldia
ASV0531	Proteobacteria	Alphaproteobacteria	Rhodobacterales	Rhodobacteraceae
ASV0532	Proteobacteria	Alphaproteobacteria	SAR11_clade	Clade_II
ASV0533	Proteobacteria	Gammaproteobacteria	Oceanospirillales	Endozoicomonadaceae	Endozoicomonas
ASV0534	Proteobacteria	Gammaproteobacteria	Alteromonadales	Shewanellaceae	Shewanella
ASV0535	Proteobacteria	Alphaproteobacteria	Rhodobacterales	Rhodobacteraceae	Marivita
ASV0536	Proteobacteria	Alphaproteobacteria	Sphingomonadales	Sphingomonadaceae	Sphingorhabdus
ASV0537	Proteobacteria	Gammaproteobacteria	Oceanospirillales	Alcanivoracaceae	Alcanivorax
ASV0538	Proteobacteria	Gammaproteobacteria	Betaproteobacteriales	Rhodocyclaceae	C39
ASV0539	Bacteroidetes	Bacteroidia	Flavobacteriales	Flavobacteriaceae	Tenacibaculum
ASV0540	Firmicutes	Clostridia	Clostridiales	Family_XII	Fusibacter
ASV0541	Proteobacteria	Gammaproteobacteria	Betaproteobacteriales	Burkholderiaceae	Duganella
ASV0542	Bacteroidetes	Bacteroidia	Chitinophagales	Chitinophagaceae	Sediminibacterium
ASV0543	Proteobacteria	Alphaproteobacteria	Rhizobiales	Rhizobiaceae	Roseitalea
ASV0544	Proteobacteria	Gammaproteobacteria	Cellvibrionales	Spongiibacteraceae	BD1-7_clade
ASV0545	Proteobacteria	Gammaproteobacteria	Oceanospirillales	Endozoicomonadaceae	Endozoicomonas
ASV0546	Planctomycetes	Planctomycetacia	Pirellulales	Pirellulaceae	Blastopirellula
ASV0547	Proteobacteria	Gammaproteobacteria	Oceanospirillales	Nitrincolaceae	Marinobacterium
ASV0549	Proteobacteria	Gammaproteobacteria	Alteromonadales	Alteromonadaceae
ASV0550	Proteobacteria	Deltaproteobacteria
ASV0551	Proteobacteria	Gammaproteobacteria	Alteromonadales	Shewanellaceae	Ferrimonas
ASV0552	Proteobacteria	Alphaproteobacteria	Rhodobacterales	Rhodobacteraceae	Cribrihabitans
ASV0553	Proteobacteria	Gammaproteobacteria	Alteromonadales	Psychromonadaceae	Agarivorans
ASV0554	Proteobacteria	Gammaproteobacteria	Coxiellales	Coxiellaceae	Coxiella
ASV0555	Proteobacteria	Alphaproteobacteria	Parvibaculales	Parvibaculaceae	Mf105b01
ASV0556	Proteobacteria	Gammaproteobacteria	Vibrionales	Vibrionaceae	Catenococcus
ASV0557	Firmicutes	Clostridia	Clostridiales	Lachnospiraceae	Vallitalea
ASV0558	Proteobacteria	Gammaproteobacteria	Alteromonadales	Shewanellaceae	Shewanella
ASV0559	Firmicutes	Clostridia	Clostridiales	Family_XI	Anaerococcus
ASV0560	Proteobacteria	Gammaproteobacteria	Oceanospirillales	Saccharospirillaceae	Oleispira
ASV0561	Proteobacteria	Gammaproteobacteria	Oceanospirillales	Endozoicomonadaceae	Endozoicomonas
ASV0562	Firmicutes	Bacilli	Lactobacillales	Lactobacillaceae	Lactobacillus
ASV0563	Proteobacteria	Gammaproteobacteria	Betaproteobacteriales	Methylophilaceae	Methylotenera
ASV0564	Proteobacteria	Alphaproteobacteria	NRL2
ASV0565	Proteobacteria	Alphaproteobacteria	Rhodobacterales	Rhodobacteraceae	Marinovum
ASV0566	Actinobacteria	Actinobacteria	PeM15
ASV0567	Proteobacteria	Gammaproteobacteria	Enterobacteriales	Enterobacteriaceae	Yersinia
ASV0568	Proteobacteria	Gammaproteobacteria	Betaproteobacteriales	Methylophilaceae	Methylotenera
ASV0569	Actinobacteria	Acidimicrobiia	Microtrichales	Ilumatobacteraceae	Ilumatobacter
ASV0570	Proteobacteria	Alphaproteobacteria	Rhodobacterales	Rhodobacteraceae	Tropicibacter
ASV0571	Proteobacteria	Gammaproteobacteria	Vibrionales	Vibrionaceae	Catenococcus
ASV0572	Actinobacteria	Actinobacteria	Kineosporiales	Kineosporiaceae	Kineococcus
ASV0573	Chlamydiae	Chlamydiae	Chlamydiales	Simkaniaceae	Ga0074140
ASV0574	Proteobacteria	Alphaproteobacteria	Sphingomonadales	Sphingomonadaceae	Sphingomonas
ASV0575	Proteobacteria	Alphaproteobacteria
ASV0576	Proteobacteria	Alphaproteobacteria	Rhizobiales	Methyloligellaceae
ASV0577	Proteobacteria	Gammaproteobacteria	Oceanospirillales	Nitrincolaceae	Amphritea
ASV0578	Bacteroidetes	Bacteroidia	Flavobacteriales	Flavobacteriaceae
ASV0579	Proteobacteria	Gammaproteobacteria	Alteromonadales	Alteromonadaceae	Aestuariibacter
ASV0580	Proteobacteria	Alphaproteobacteria	Caulobacterales	Caulobacteraceae	Brevundimonas
ASV0581	Proteobacteria	Gammaproteobacteria	Oceanospirillales	Nitrincolaceae	Marinobacterium
ASV0582	Bacteroidetes	Bacteroidia	Flavobacteriales	Flavobacteriaceae	Aureivirga
ASV0583	Proteobacteria	Gammaproteobacteria	Piscirickettsiales	Piscirickettsiaceae	Candidatus_Endoecteinascidia
ASV0584	Proteobacteria	Alphaproteobacteria	Rhodobacterales	Rhodobacteraceae	Tropicimonas
ASV0585	Acidobacteria	Acidobacteriia	Solibacterales	Solibacteraceae_(Subgroup_3)	Bryobacter
ASV0586	Proteobacteria	Alphaproteobacteria	SAR11_clade	Clade_II
ASV0587	Proteobacteria	Gammaproteobacteria	Betaproteobacteriales	Burkholderiaceae	Delftia
ASV0588	Firmicutes	Bacilli	Lactobacillales	Streptococcaceae	Streptococcus
ASV0589	Proteobacteria	Deltaproteobacteria	Bradymonadales
ASV0590	Proteobacteria	Gammaproteobacteria	Betaproteobacteriales	Burkholderiaceae	Simplicispira
ASV0591	Proteobacteria	Alphaproteobacteria	Rhodospirillales	Rhodospirillaceae	Roseospira
ASV0592	Bacteroidetes	Bacteroidia	Flavobacteriales	Flavobacteriaceae
ASV0593	Proteobacteria	Deltaproteobacteria	Desulfovibrionales	Desulfovibrionaceae	Halodesulfovibrio
ASV0594	Proteobacteria	Alphaproteobacteria
ASV0595	Proteobacteria	Alphaproteobacteria	Rhodobacterales	Rhodobacteraceae
ASV0596	Proteobacteria	Alphaproteobacteria	Rhodobacterales	Rhodobacteraceae
ASV0597	Proteobacteria	Alphaproteobacteria	Rhodobacterales	Rhodobacteraceae	Aliiroseovarius
ASV0598	Bacteroidetes	Bacteroidia	Flavobacteriales	Flavobacteriaceae	NS5_marine_group
ASV0599	Acidobacteria	Thermoanaerobaculia	Thermoanaerobaculales	Thermoanaerobaculaceae	Subgroup_10
ASV0600	Proteobacteria	Alphaproteobacteria	Rhizobiales	Beijerinckiaceae	alphaI_cluster
ASV0601	Proteobacteria	Gammaproteobacteria	Oceanospirillales	Saccharospirillaceae	Thalassolituus
ASV0602	Proteobacteria	Alphaproteobacteria	Rhizobiales	Stappiaceae	Pseudovibrio
ASV0603	Firmicutes	Bacilli	Bacillales	Bacillaceae	Bacillus
ASV0604	Proteobacteria	Deltaproteobacteria	SAR324_clade(Marine_group_B)
ASV0605	Firmicutes	Clostridia	Clostridiales	Family_XII	Fusibacter
ASV0606	Firmicutes	Bacilli	Bacillales	Staphylococcaceae	Staphylococcus
ASV0607	Dadabacteria	Dadabacteriia	Dadabacteriales
ASV0609	Proteobacteria	Alphaproteobacteria	Rhodospirillales	Magnetospiraceae
ASV0610	Proteobacteria	Alphaproteobacteria	Rhodobacterales	Rhodobacteraceae
ASV0611	Proteobacteria	Gammaproteobacteria	Oceanospirillales	Alcanivoracaceae	Alcanivorax
ASV0612	Proteobacteria	Gammaproteobacteria
ASV0613	Dependentiae	Babeliae	Babeliales	Vermiphilaceae
ASV0614	Proteobacteria	Alphaproteobacteria
ASV0615	Proteobacteria	Gammaproteobacteria
ASV0616	Proteobacteria	Gammaproteobacteria	Vibrionales	Vibrionaceae
ASV0617	Proteobacteria	Gammaproteobacteria	Betaproteobacteriales	Burkholderiaceae	Collimonas
ASV0618	Proteobacteria	Gammaproteobacteria	Oceanospirillales	Endozoicomonadaceae	Endozoicomonas
ASV0619	Actinobacteria	Acidimicrobiia	Actinomarinales	Actinomarinaceae	Candidatus_Actinomarina
ASV0620	Proteobacteria	Alphaproteobacteria	Caulobacterales	Hyphomonadaceae	Ponticaulis
ASV0621	Proteobacteria	Gammaproteobacteria	Betaproteobacteriales	Burkholderiaceae	Ralstonia
ASV0622	Firmicutes	Bacilli	Bacillales	Staphylococcaceae	Aliicoccus
ASV0623	Proteobacteria	Alphaproteobacteria	Rhizobiales	Rhizobiaceae	Aureimonas
ASV0624	Bacteroidetes	Bacteroidia	Flavobacteriales	Flavobacteriaceae
ASV0625	Proteobacteria	Alphaproteobacteria	Sphingomonadales	Sphingomonadaceae	Blastomonas
ASV0627	Actinobacteria	Actinobacteria	Micrococcales	Micrococcaceae	Rothia
ASV0628	Chlamydiae	Chlamydiae	Chlamydiales	Simkaniaceae	Candidatus_Fritschea
ASV0629	Proteobacteria	Gammaproteobacteria	Betaproteobacteriales	Burkholderiaceae	Pelomonas
ASV0630	Proteobacteria	Gammaproteobacteria	Alteromonadales	Pseudoalteromonadaceae	Algicola
ASV0631	Proteobacteria
ASV0632	Firmicutes	Clostridia	Clostridiales	Ruminococcaceae	Ruminococcaceae_UCG-005
ASV0633	Actinobacteria	Actinobacteria	Corynebacteriales	Corynebacteriaceae	Corynebacterium_1
ASV0634	Firmicutes	Clostridia	Clostridiales	Lachnospiraceae	Vallitalea
ASV0635	Proteobacteria	Gammaproteobacteria	Betaproteobacteriales	Burkholderiaceae	Janthinobacterium
ASV0636	Proteobacteria	Gammaproteobacteria	Pseudomonadales	Pseudomonadaceae	Pseudomonas
ASV0637	Proteobacteria	Gammaproteobacteria	Vibrionales	Vibrionaceae
ASV0638	Proteobacteria	Alphaproteobacteria	Rhodobacterales	Rhodobacteraceae	Ruegeria
ASV0639	Planctomycetes	Planctomycetacia	Pirellulales	Pirellulaceae	Rhodopirellula
ASV0640	Cyanobacteria	Oxyphotobacteria	Chloroplast
ASV0641	Proteobacteria	Alphaproteobacteria	Caulobacterales	Hyphomonadaceae	Maricaulis
ASV0642	Firmicutes	Bacilli	Bacillales	Bacillaceae	Bacillus
ASV0643	Bacteroidetes	Bacteroidia	Bacteroidales	Marinifilaceae	Marinifilum
ASV0644	Proteobacteria	Alphaproteobacteria	Micavibrionales
ASV0645	Fusobacteria	Fusobacteriia	Fusobacteriales	Fusobacteriaceae	Cetobacterium
ASV0646	Proteobacteria	Alphaproteobacteria	Rhizobiales	Devosiaceae	Devosia
ASV0647	Chlamydiae	Chlamydiae	Chlamydiales	Simkaniaceae	Candidatus_Fritschea
ASV0648	Proteobacteria	Alphaproteobacteria	Rhizobiales	Hyphomicrobiaceae	Filomicrobium
ASV0649	Proteobacteria	Alphaproteobacteria	Rhizobiales	Rhizobiaceae	Allorhizobium-Neorhizobium-Pararhizobium-Rhizobium
ASV0650	AncK6
ASV0651	Epsilonbacteraeota	Campylobacteria	Campylobacterales	Arcobacteraceae	Arcobacter
ASV0652	Proteobacteria	Gammaproteobacteria	Betaproteobacteriales	Burkholderiaceae
ASV0653	Bacteroidetes	Bacteroidia	Cytophagales	Amoebophilaceae	Candidatus_Amoebophilus
ASV0654	Proteobacteria	Gammaproteobacteria	Oceanospirillales	Saccharospirillaceae	Oleispira
ASV0656	Proteobacteria	Alphaproteobacteria	SAR11_clade	Clade_I	Clade_Ia
ASV0657	Proteobacteria	Gammaproteobacteria	Betaproteobacteriales	Burkholderiaceae	Undibacterium
ASV0658	Proteobacteria	Gammaproteobacteria	Pseudomonadales	Moraxellaceae	Acinetobacter
ASV0659	Proteobacteria	Alphaproteobacteria	Rhodobacterales	Rhodobacteraceae	Aliiroseovarius
ASV0660	Proteobacteria	Alphaproteobacteria	Rhodobacterales	Rhodobacteraceae	Maritimibacter
ASV0661	Proteobacteria	Gammaproteobacteria	Ectothiorhodospirales	Thioalkalispiraceae	Thioprofundum
ASV0662	Proteobacteria	Gammaproteobacteria	Betaproteobacteriales	Burkholderiaceae	Lautropia
ASV0663	Proteobacteria	Gammaproteobacteria	Betaproteobacteriales	Burkholderiaceae	Undibacterium
ASV0664	Proteobacteria	Gammaproteobacteria	Oceanospirillales	Nitrincolaceae	Neptuniibacter
ASV0665	Proteobacteria	Gammaproteobacteria	Vibrionales	Vibrionaceae
ASV0666	Proteobacteria	Gammaproteobacteria	Alteromonadales	Shewanellaceae	Ferrimonas
ASV0667	Proteobacteria	Alphaproteobacteria	Rhodobacterales	Rhodobacteraceae	Paracoccus
ASV0668	Proteobacteria	Alphaproteobacteria	Rhizobiales	Xanthobacteraceae	Bradyrhizobium
ASV0669	Proteobacteria	Gammaproteobacteria	Cellvibrionales	Halieaceae	Marimicrobium
ASV0670	Proteobacteria	Gammaproteobacteria	Vibrionales	Vibrionaceae	Vibrio
ASV0671	Firmicutes	Bacilli	Bacillales	Paenibacillaceae	Ammoniphilus
ASV0672	Proteobacteria	Alphaproteobacteria	Rickettsiales	Rickettsiaceae	Candidatus_Megaira
ASV0673	Firmicutes	Bacilli	Bacillales	Staphylococcaceae	Staphylococcus
ASV0674	Proteobacteria	Gammaproteobacteria	Vibrionales	Vibrionaceae
ASV0675	Actinobacteria	Actinobacteria	Kineosporiales	Kineosporiaceae	Quadrisphaera
ASV0676	Bacteroidetes	Bacteroidia	Bacteroidales	Marinifilaceae	Odoribacter
ASV0677	Proteobacteria	Gammaproteobacteria	Betaproteobacteriales	Burkholderiaceae
ASV0678	Firmicutes	Clostridia	Clostridiales	Lachnospiraceae
ASV0679	Firmicutes	Bacilli	Bacillales	Staphylococcaceae	Staphylococcus
ASV0680	Acidobacteria	Blastocatellia_(Subgroup_4)	Blastocatellales	Blastocatellaceae	Blastocatella
ASV0681	Proteobacteria	Gammaproteobacteria	Betaproteobacteriales	Burkholderiaceae	Mitsuaria
ASV0682	Proteobacteria	Gammaproteobacteria	Vibrionales	Vibrionaceae
ASV0683	Spirochaetes	Spirochaetia	Spirochaetales	Spirochaetaceae	Alkalispirochaeta
ASV0684	Proteobacteria	Alphaproteobacteria	Rhodobacterales	Rhodobacteraceae	Silicimonas
ASV0686	Firmicutes	Bacilli	Bacillales	Bacillaceae	Bacillus
ASV0687	Proteobacteria	Gammaproteobacteria	Oceanospirillales	Endozoicomonadaceae	Endozoicomonas
ASV0688	Proteobacteria	Alphaproteobacteria	Rhodobacterales	Rhodobacteraceae	Marinovum
ASV0689	Proteobacteria	Deltaproteobacteria	Myxococcales	P3OB-42
ASV0690	Proteobacteria	Alphaproteobacteria	Rhodospirillales	Terasakiellaceae	Terasakiella
ASV0691	Proteobacteria	Alphaproteobacteria	Rickettsiales	Midichloriaceae	Candidatus_Jidaibacter
ASV0692	Bacteroidetes	Bacteroidia	Flavobacteriales	Flavobacteriaceae	Tenacibaculum
ASV0694	Proteobacteria	Alphaproteobacteria	Micavibrionales	Micavibrionaceae
ASV0695	Planctomycetes	Phycisphaerae	Phycisphaerales	Phycisphaeraceae	SM1A02
ASV0696	Proteobacteria	Gammaproteobacteria	Betaproteobacteriales	Burkholderiaceae	Janthinobacterium
ASV0697	Proteobacteria	Alphaproteobacteria	Rhodobacterales	Rhodobacteraceae	Tropicibacter
ASV0698	Proteobacteria	Alphaproteobacteria
ASV0699	Proteobacteria	Deltaproteobacteria	Bdellovibrionales	Bacteriovoracaceae	Peredibacter
ASV0700	Proteobacteria	Alphaproteobacteria	Alphaproteobacteria_Incertae_Sedis	Unknown_Family
ASV0701	Proteobacteria	Alphaproteobacteria	Rickettsiales
ASV0702	Firmicutes	Clostridia	Clostridiales	Ruminococcaceae	Ruminococcaceae_UCG-005
ASV0703	Planctomycetes	Planctomycetacia	Pirellulales	Pirellulaceae	Bythopirellula
ASV0704	Planctomycetes	Planctomycetacia	Pirellulales	Pirellulaceae	Pir4_lineage
ASV0705	Proteobacteria	Gammaproteobacteria	Vibrionales	Vibrionaceae
ASV0706	Spirochaetes	Leptospirae	Leptospirales	Leptospiraceae	Turneriella
ASV0707	Chlamydiae	Chlamydiae	Chlamydiales
ASV0708	Proteobacteria	Gammaproteobacteria	Pseudomonadales	Pseudomonadaceae	Pseudomonas
ASV0709	Proteobacteria	Gammaproteobacteria
ASV0710	Proteobacteria	Gammaproteobacteria	Betaproteobacteriales	Burkholderiaceae
ASV0711	Proteobacteria	Alphaproteobacteria	Rhizobiales	Rhizobiaceae	Aureimonas
ASV0712	Planctomycetes	Planctomycetacia	Pirellulales	Pirellulaceae	Bythopirellula
ASV0713	Proteobacteria	Alphaproteobacteria	Rhodobacterales	Rhodobacteraceae	Roseobacter
ASV0714	Proteobacteria	Deltaproteobacteria	SAR324_clade(Marine_group_B)
ASV0715	Proteobacteria	Gammaproteobacteria	Cellvibrionales	Halieaceae	Parahaliea
ASV0716	Proteobacteria	Gammaproteobacteria	Oceanospirillales	Alcanivoracaceae	Alcanivorax
ASV0717	Bacteroidetes	Bacteroidia	Flavobacteriales	Flavobacteriaceae	Mesonia
ASV0718	Spirochaetes	Leptospirae	Leptospirales	Leptospiraceae	Turneriella
ASV0719	Bacteroidetes	Bacteroidia	Cytophagales
ASV0720	Proteobacteria	Deltaproteobacteria	Bdellovibrionales	Bacteriovoracaceae	Peredibacter
ASV0721	Proteobacteria	Gammaproteobacteria	Vibrionales	Vibrionaceae
ASV0722	Proteobacteria	Alphaproteobacteria	Micavibrionales	Micavibrionaceae
ASV0723	Firmicutes	Bacilli	Lactobacillales	Aerococcaceae	Facklamia
ASV0724	Proteobacteria	Alphaproteobacteria	Rhodobacterales	Rhodobacteraceae	Loktanella
ASV0725	Firmicutes	Clostridia	Clostridiales	Family_XI	Finegoldia
ASV0726	Proteobacteria	Gammaproteobacteria	Pseudomonadales	Pseudomonadaceae	Pseudomonas
ASV0727	Proteobacteria	Gammaproteobacteria	Vibrionales	Vibrionaceae	Vibrio
ASV0729	Actinobacteria	Actinobacteria	Micrococcales	Micrococcaceae	Kocuria
ASV0730	Proteobacteria	Alphaproteobacteria
ASV0731	Proteobacteria	Gammaproteobacteria	Betaproteobacteriales	Burkholderiaceae	Xenophilus
ASV0732	Proteobacteria	Gammaproteobacteria	Alteromonadales	Shewanellaceae	Ferrimonas
ASV0733	Firmicutes	Bacilli	Lactobacillales	Streptococcaceae	Lactococcus
ASV0734
ASV0735	Proteobacteria	Gammaproteobacteria	Oceanospirillales	Endozoicomonadaceae	Endozoicomonas
ASV0737	Thaumarchaeota	Nitrososphaeria	Nitrosopumilales	Nitrosopumilaceae	Candidatus_Nitrosoarchaeum
ASV0738	Proteobacteria	Gammaproteobacteria	Salinisphaerales	Solimonadaceae	Oceanococcus
ASV0739	Proteobacteria	Alphaproteobacteria	Micavibrionales	Micavibrionaceae
ASV0740	Proteobacteria	Gammaproteobacteria	Betaproteobacteriales	Burkholderiaceae	Pelomonas
ASV0741	Proteobacteria	Alphaproteobacteria	Rhizobiales	Stappiaceae	Pseudovibrio
ASV0742	Firmicutes	Bacilli	Bacillales	Staphylococcaceae	Staphylococcus
ASV0743	Proteobacteria	Alphaproteobacteria	Sphingomonadales	Sphingomonadaceae
ASV0744	Proteobacteria	Deltaproteobacteria	Desulfobacterales	Desulfobulbaceae	Desulfofustis
ASV0745	Proteobacteria	Gammaproteobacteria	Oceanospirillales	Endozoicomonadaceae	Endozoicomonas
ASV0746	Proteobacteria	Gammaproteobacteria	Vibrionales	Vibrionaceae	Catenococcus
ASV0747	Proteobacteria	Alphaproteobacteria	Micavibrionales	Micavibrionaceae
ASV0748	Spirochaetes	Leptospirae	Leptospirales	Leptospiraceae	Turneriella
ASV0749	Proteobacteria	Gammaproteobacteria	Alteromonadales	Alteromonadaceae	Alteromonas
ASV0750	Proteobacteria	Gammaproteobacteria	Betaproteobacteriales	Burkholderiaceae
ASV0751	Proteobacteria	Alphaproteobacteria	Micavibrionales	Micavibrionaceae
ASV0752	Firmicutes	Clostridia	Clostridiales	Ruminococcaceae
ASV0753	Proteobacteria	Alphaproteobacteria	Rhizobiales	Beijerinckiaceae	Methylobacterium
ASV0754	Firmicutes	Bacilli	Lactobacillales	Streptococcaceae	Streptococcus
ASV0755	Proteobacteria	Gammaproteobacteria	Pseudomonadales	Moraxellaceae	Alkanindiges
ASV0756	Firmicutes	Clostridia	Clostridiales	Lachnospiraceae	Vallitalea
ASV0757	Proteobacteria	Alphaproteobacteria	Rhodobacterales	Rhodobacteraceae	Pelagibaca
ASV0758	Proteobacteria	Alphaproteobacteria	Rhodobacterales	Rhodobacteraceae
ASV0759	Proteobacteria	Gammaproteobacteria	Pseudomonadales	Moraxellaceae	Acinetobacter
ASV0760	Proteobacteria	Alphaproteobacteria	Rhodobacterales	Rhodobacteraceae
ASV0761	Proteobacteria	Alphaproteobacteria	Rhodobacterales	Rhodobacteraceae	Tateyamaria
ASV0762	Proteobacteria	Alphaproteobacteria
ASV0763	Proteobacteria	Alphaproteobacteria	Micavibrionales	Micavibrionaceae
ASV0764	Proteobacteria	Gammaproteobacteria	Oceanospirillales	Endozoicomonadaceae	Endozoicomonas
ASV0765	Actinobacteria	Actinobacteria	Actinomycetales	Actinomycetaceae	Actinomyces
ASV0766	Actinobacteria	Actinobacteria	Propionibacteriales	Propionibacteriaceae	Cutibacterium
ASV0767	Firmicutes	Clostridia	Clostridiales	Lachnospiraceae	Lachnospiraceae_NK4A136_group
ASV0768	Proteobacteria	Gammaproteobacteria	Oceanospirillales	Endozoicomonadaceae	Endozoicomonas
ASV0769	Proteobacteria	Gammaproteobacteria	Vibrionales	Vibrionaceae	Vibrio
ASV0770	Proteobacteria	Alphaproteobacteria	Rhodobacterales	Rhodobacteraceae	Aestuariivita
ASV0771	Proteobacteria	Gammaproteobacteria	Betaproteobacteriales	Burkholderiaceae	Kinneretia
ASV0773
ASV0776	Actinobacteria	Actinobacteria	Corynebacteriales	Nocardiaceae	Gordonia
ASV0777	Proteobacteria	Alphaproteobacteria	Rhodobacterales	Rhodobacteraceae
ASV0778	Firmicutes	Clostridia	Clostridiales	Ruminococcaceae	Faecalibacterium
ASV0779	Actinobacteria	Actinobacteria	Micrococcales	Microbacteriaceae	Microbacterium
ASV0780	Proteobacteria	Gammaproteobacteria	Vibrionales	Vibrionaceae	Grimontia
ASV0781	Proteobacteria	Gammaproteobacteria	Pseudomonadales	Moraxellaceae
ASV0782	Actinobacteria	Actinobacteria	Propionibacteriales	Nocardioidaceae	Nocardioides
ASV0783	Proteobacteria	Alphaproteobacteria	Caulobacterales	Parvularculaceae	Parvularcula
ASV0785	Proteobacteria	Alphaproteobacteria	Rhodobacterales	Rhodobacteraceae	Paracoccus
ASV0786	Planctomycetes	Planctomycetacia	Pirellulales	Pirellulaceae	Pir4_lineage
ASV0787	Proteobacteria	Gammaproteobacteria	Diplorickettsiales	Diplorickettsiaceae	Rickettsiella
ASV0788	Proteobacteria	Alphaproteobacteria	Rhizobiales
ASV0789	Firmicutes	Bacilli	Bacillales	Bacillaceae	Geobacillus
ASV0791	Proteobacteria	Alphaproteobacteria	Tistrellales	Geminicoccaceae	Candidatus_Alysiosphaera
ASV0793	Proteobacteria	Alphaproteobacteria	Rickettsiales	Rickettsiaceae	Candidatus_Megaira
ASV0794	Proteobacteria	Alphaproteobacteria	Rhizobiales	Stappiaceae	Nesiotobacter
ASV0795	Proteobacteria	Gammaproteobacteria	Oceanospirillales	Endozoicomonadaceae	Endozoicomonas
ASV0796	Proteobacteria	Alphaproteobacteria	Rhodobacterales	Rhodobacteraceae
ASV0797	Proteobacteria	Alphaproteobacteria	Rhodobacterales	Rhodobacteraceae
ASV0798	Proteobacteria	Alphaproteobacteria	Rickettsiales	Mitochondria
ASV0800	Proteobacteria	Alphaproteobacteria	Rhodobacterales	Rhodobacteraceae	Donghicola
ASV0801	Proteobacteria	Gammaproteobacteria	Alteromonadales	Alteromonadaceae	Aestuariibacter
ASV0803	Proteobacteria	Gammaproteobacteria	Betaproteobacteriales	Burkholderiaceae	Rhizobacter
ASV0805	Proteobacteria	Gammaproteobacteria	Xanthomonadales	Rhodanobacteraceae	Oleiagrimonas
ASV0807	Proteobacteria	Gammaproteobacteria	Betaproteobacteriales	Burkholderiaceae	Rugamonas
ASV0808	Epsilonbacteraeota	Campylobacteria	Campylobacterales
ASV0809	Proteobacteria	Gammaproteobacteria	Betaproteobacteriales	Burkholderiaceae	Ideonella
ASV0810	Bacteroidetes	Bacteroidia
ASV0811	Proteobacteria	Gammaproteobacteria
ASV0812	Epsilonbacteraeota	Campylobacteria	Campylobacterales	Arcobacteraceae	Arcobacter
ASV0813	Firmicutes	Clostridia	Clostridiales	Ruminococcaceae
ASV0814	Proteobacteria	Alphaproteobacteria	Rhizobiales	Hyphomicrobiaceae	Filomicrobium
ASV0815	Proteobacteria	Alphaproteobacteria	Rhodospirillales	Terasakiellaceae
ASV0816	Bacteroidetes	Bacteroidia	Flavobacteriales	Flavobacteriaceae	NS4_marine_group
ASV0817	Proteobacteria	Gammaproteobacteria	Enterobacteriales	Enterobacteriaceae	Kosakonia
ASV0818	Proteobacteria	Gammaproteobacteria	Oceanospirillales	Marinomonadaceae	Marinomonas
ASV0819	Actinobacteria	Actinobacteria	Micrococcales	Micrococcaceae	Kocuria
ASV0820	Proteobacteria	Gammaproteobacteria	Oceanospirillales	Saccharospirillaceae
ASV0821	Proteobacteria	Gammaproteobacteria	Oceanospirillales	Endozoicomonadaceae	Endozoicomonas
ASV0822	Proteobacteria	Gammaproteobacteria	Gammaproteobacteria_Incertae_Sedis	Unknown_Family	Acidibacter
ASV0823	Proteobacteria	Alphaproteobacteria	NRL2
ASV0824	Proteobacteria	Gammaproteobacteria	Oceanospirillales	Halomonadaceae	Oceanospirillum
ASV0825	Proteobacteria	Gammaproteobacteria
ASV0826	Proteobacteria	Gammaproteobacteria	Betaproteobacteriales
ASV0829	Actinobacteria	Actinobacteria	Corynebacteriales	Nocardiaceae	Gordonia
ASV0830	Firmicutes	Bacilli	Bacillales	Bacillaceae	Bacillus
ASV0831	Proteobacteria	Alphaproteobacteria	Rhizobiales	Stappiaceae	Stappia
ASV0832	Proteobacteria	Gammaproteobacteria	Vibrionales	Vibrionaceae	Vibrio
ASV0833	Proteobacteria	Deltaproteobacteria	Bdellovibrionales	Bdellovibrionaceae	Bdellovibrio
ASV0834	Proteobacteria	Gammaproteobacteria	Betaproteobacteriales	Burkholderiaceae	Hydrogenophaga
ASV0836	Proteobacteria	Gammaproteobacteria
ASV0837	Proteobacteria	Deltaproteobacteria	Bdellovibrionales	Bacteriovoracaceae	Peredibacter
ASV0838	Proteobacteria	Deltaproteobacteria	Myxococcales	Sandaracinaceae	Sandaracinus
ASV0839	Proteobacteria	Alphaproteobacteria	Rhodobacterales	Rhodobacteraceae	Roseobacter
ASV0840	Proteobacteria	Gammaproteobacteria	Steroidobacterales	Woeseiaceae	JTB255_marine_benthic_group
ASV0841	Bacteroidetes	Bacteroidia	Flavobacteriales	Flavobacteriaceae	Aquibacter
ASV0843	Bacteroidetes	Bacteroidia	Chitinophagales
ASV0845	Firmicutes	Clostridia	Clostridiales	Clostridiaceae_1	Clostridium_sensu_stricto_1
ASV0846	Proteobacteria	Deltaproteobacteria	Bdellovibrionales	Bacteriovoracaceae	Peredibacter
ASV0847	Proteobacteria	Alphaproteobacteria	Rhodovibrionales	Kiloniellaceae	Kiloniella
ASV0848	Proteobacteria	Alphaproteobacteria	NRL2
ASV0849	Proteobacteria	Alphaproteobacteria	Rickettsiales
ASV0850	Proteobacteria	Gammaproteobacteria	Alteromonadales	Alteromonadaceae	XY-R5
ASV0851	Acidobacteria	Thermoanaerobaculia	Thermoanaerobaculales	Thermoanaerobaculaceae	Subgroup_10
ASV0852	Proteobacteria	Deltaproteobacteria	Oligoflexales	Oligoflexaceae
ASV0854	Proteobacteria	Gammaproteobacteria	Alteromonadales	Alteromonadaceae
ASV0855	Bacteroidetes	Bacteroidia	Flavobacteriales	Flavobacteriaceae	Aureivirga
ASV0856	Proteobacteria	Deltaproteobacteria	Myxococcales
ASV0858	Proteobacteria	Deltaproteobacteria	Desulfobacterales	Desulfobulbaceae	SEEP-SRB4
ASV0859	Proteobacteria	Deltaproteobacteria	Bradymonadales
ASV0860	Proteobacteria	Alphaproteobacteria
ASV0862	Proteobacteria	Alphaproteobacteria	Rhizobiales	Rhizobiaceae
ASV0863	Proteobacteria	Alphaproteobacteria	Rhizobiales	Stappiaceae	Labrenzia
ASV0864	Proteobacteria	Gammaproteobacteria
ASV0865	Proteobacteria	Alphaproteobacteria	Rhodospirillales
ASV0866	Proteobacteria	Gammaproteobacteria	Cellvibrionales	Spongiibacteraceae	BD1-7_clade
ASV0867	Proteobacteria	Gammaproteobacteria	Vibrionales	Vibrionaceae
ASV0868	Actinobacteria	Acidimicrobiia	Microtrichales	Ilumatobacteraceae	Ilumatobacter
ASV0871	Proteobacteria	Gammaproteobacteria	Oceanospirillales	Pseudohongiellaceae	Pseudohongiella
ASV0872	Proteobacteria	Gammaproteobacteria	Vibrionales	Vibrionaceae
ASV0873	Chloroflexi	Anaerolineae	Ardenticatenales	Ardenticatenaceae
ASV0874	Actinobacteria	Actinobacteria	Micrococcales	Intrasporangiaceae	Ornithinibacter
ASV0875	Actinobacteria	Actinobacteria	Corynebacteriales	Corynebacteriaceae	Corynebacterium_1
ASV0876	Proteobacteria	Gammaproteobacteria	Alteromonadales	Psychromonadaceae	Agarivorans
ASV0877	Proteobacteria	Gammaproteobacteria	Pasteurellales	Pasteurellaceae	Haemophilus
ASV0878	Proteobacteria	Gammaproteobacteria	Betaproteobacteriales	Burkholderiaceae	Pelomonas
ASV0880	Proteobacteria	Gammaproteobacteria	Coxiellales	Coxiellaceae	Coxiella
ASV0881	Firmicutes	Bacilli	Bacillales	Bacillaceae
ASV0882	Proteobacteria	Gammaproteobacteria	Alteromonadales	Idiomarinaceae	Idiomarina
ASV0883	Proteobacteria	Gammaproteobacteria	Oceanospirillales	Endozoicomonadaceae	Endozoicomonas
ASV0884	Proteobacteria	Gammaproteobacteria	Francisellales	Francisellaceae
ASV0885	Proteobacteria	Alphaproteobacteria	Rhodobacterales	Rhodobacteraceae	Roseovarius
ASV0886	Proteobacteria	Alphaproteobacteria	Rhodobacterales	Rhodobacteraceae	Oceanibulbus
ASV0887	Proteobacteria	Alphaproteobacteria	Caulobacterales	Hyphomonadaceae	Oceanicaulis
ASV0888	Firmicutes	Bacilli	Bacillales	Family_XI	Gemella
ASV0889	Proteobacteria	Alphaproteobacteria	Micavibrionales
ASV0890	Planctomycetes	Planctomycetacia	Planctomycetales	Rubinisphaeraceae	SH-PL14
ASV0891	Bacteroidetes	Bacteroidia	Flavobacteriales
ASV0892	Actinobacteria	Actinobacteria	Micrococcales	Micrococcaceae	Arthrobacter
ASV0893	Proteobacteria	Alphaproteobacteria	Rhodobacterales	Rhodobacteraceae	Pseudoruegeria
ASV0894	Firmicutes	Clostridia	Clostridiales	Lachnospiraceae	Vallitalea
ASV0895	Proteobacteria	Alphaproteobacteria	Rhizobiales	Rhizobiaceae	Aureimonas
ASV0896	Proteobacteria	Deltaproteobacteria	Desulfobacterales	Desulfobulbaceae	Desulfofustis
ASV0897	Planctomycetes	Planctomycetacia	Pirellulales	Pirellulaceae	Pir4_lineage
ASV0898	Proteobacteria	Alphaproteobacteria	Caulobacterales	Hyphomonadaceae
ASV0899	Bacteroidetes	Bacteroidia	Bacteroidales	Barnesiellaceae	Barnesiella
ASV0900	Proteobacteria	Alphaproteobacteria	Rhodobacterales	Rhodobacteraceae	Paracoccus
ASV0901	Bacteroidetes	Bacteroidia	Flavobacteriales	Flavobacteriaceae	Flavobacterium
ASV0903	Proteobacteria	Gammaproteobacteria	Oceanospirillales	Endozoicomonadaceae	Endozoicomonas
ASV0904	Proteobacteria	Alphaproteobacteria	Rickettsiales	SM2D12
ASV0905	Proteobacteria	Alphaproteobacteria	Rhizobiales	Rhizobiaceae	Allorhizobium-Neorhizobium-Pararhizobium-Rhizobium
ASV0908	Armatimonadetes	Fimbriimonadia	Fimbriimonadales	Fimbriimonadaceae
ASV0909	Firmicutes	Bacilli	Lactobacillales	Streptococcaceae	Streptococcus
ASV0910	Proteobacteria	Deltaproteobacteria	Myxococcales	Blfdi19
ASV0911	Proteobacteria	Gammaproteobacteria	Alteromonadales	Marinobacteraceae	Marinobacter
ASV0913	Proteobacteria	Alphaproteobacteria	Rhodobacterales	Rhodobacteraceae	Paracoccus
ASV0914	Proteobacteria	Alphaproteobacteria	Rhodobacterales	Rhodobacteraceae	Paracoccus
ASV0915	Proteobacteria	Alphaproteobacteria	Rhizobiales	Methyloligellaceae
ASV0916	Bacteroidetes	Bacteroidia	Cytophagales	Flammeovirgaceae	Flammeovirga
ASV0917	Gemmatimonadetes	BD2-11_terrestrial_group
ASV0918	Proteobacteria	Alphaproteobacteria	Micavibrionales
ASV0920	Lentisphaerae	Oligosphaeria	P.palmC41
ASV0921	PAUC34f
ASV0922	Bacteroidetes	Bacteroidia
ASV0923	Epsilonbacteraeota	Campylobacteria	Campylobacterales	Arcobacteraceae	Arcobacter
ASV0924	Proteobacteria	Gammaproteobacteria	Xanthomonadales	Xanthomonadaceae	Luteimonas
ASV0926	Proteobacteria	Gammaproteobacteria	Pseudomonadales	Moraxellaceae	Moraxella
ASV0927	Proteobacteria	Gammaproteobacteria	Vibrionales	Vibrionaceae
ASV0929	Proteobacteria	Alphaproteobacteria	Rhizobiales	Rhizobiaceae
ASV0931	Proteobacteria	Gammaproteobacteria	Oceanospirillales	Endozoicomonadaceae	Endozoicomonas
ASV0933	Firmicutes	Bacilli	Lactobacillales	Streptococcaceae	Lactococcus
ASV0934	Proteobacteria	Gammaproteobacteria
ASV0935	Proteobacteria	Gammaproteobacteria	Betaproteobacteriales	Burkholderiaceae
ASV0936	Proteobacteria	Alphaproteobacteria	Rhizobiales	Rhizobiaceae
ASV0937	Proteobacteria	Alphaproteobacteria	Sphingomonadales	Sphingomonadaceae	Altererythrobacter
ASV0938	Proteobacteria	Gammaproteobacteria	Oceanospirillales
ASV0939	Proteobacteria	Gammaproteobacteria	Alteromonadales	Moritellaceae	Paramoritella
ASV0940	Proteobacteria	Gammaproteobacteria	Vibrionales	Vibrionaceae	Catenococcus
ASV0941	Firmicutes	Clostridia	Clostridiales	Ruminococcaceae	Ruminococcus_2
ASV0942	Proteobacteria	Alphaproteobacteria	Rickettsiales	Mitochondria
ASV0943	Proteobacteria	Deltaproteobacteria	Bradymonadales
ASV0944	Proteobacteria	Gammaproteobacteria	Betaproteobacteriales	Burkholderiaceae	Pigmentiphaga
ASV0945	Dependentiae	Babeliae	Babeliales	UBA12409
ASV0946	Proteobacteria	Alphaproteobacteria	Rhodobacterales	Rhodobacteraceae	Tropicibacter
ASV0948	Proteobacteria	Alphaproteobacteria	Sphingomonadales	Sphingomonadaceae	Sphingomonas
ASV0949	Proteobacteria	Alphaproteobacteria	Sphingomonadales	Sphingomonadaceae
ASV0950	Bacteroidetes	Bacteroidia	Cytophagales	Cyclobacteriaceae	Persicobacter
ASV0951	Proteobacteria	Alphaproteobacteria	Rhizobiales	Methyloligellaceae	Methyloceanibacter
ASV0952	Actinobacteria	Actinobacteria	Micrococcales	Micrococcaceae	Micrococcus
ASV0953	Proteobacteria	Deltaproteobacteria	Bradymonadales
ASV0954	Firmicutes	Clostridia	Clostridiales	Clostridiaceae_1
ASV0955	Proteobacteria	Gammaproteobacteria	Vibrionales	Vibrionaceae	Grimontia
ASV0956	Proteobacteria	Gammaproteobacteria	Oceanospirillales	Endozoicomonadaceae	Endozoicomonas
ASV0958	Proteobacteria	Gammaproteobacteria	Betaproteobacteriales	Burkholderiaceae	Achromobacter
ASV0960	Firmicutes	Bacilli	Bacillales	Bacillaceae	Bacillus
ASV0961	Proteobacteria	Alphaproteobacteria	Rhodospirillales
ASV0962	Proteobacteria	Deltaproteobacteria	Bradymonadales
ASV0963	Chlamydiae	Chlamydiae	Chlamydiales	Simkaniaceae	Ga0074140
ASV0964	Proteobacteria	Alphaproteobacteria	Rhodobacterales	Rhodobacteraceae	Marivita
ASV0965	Proteobacteria	Gammaproteobacteria	Betaproteobacteriales	Burkholderiaceae	Rhizobacter
ASV0966	Proteobacteria	Gammaproteobacteria	Cellvibrionales	Halieaceae	Pseudohaliea
ASV0967	Proteobacteria	Gammaproteobacteria	Vibrionales	Vibrionaceae
ASV0969	Chlamydiae	Chlamydiae	Chlamydiales	Criblamydiaceae
ASV0970	Planctomycetes	Planctomycetacia	Planctomycetales	Rubinisphaeraceae
ASV0971	Chlamydiae	Chlamydiae	Chlamydiales	Simkaniaceae
ASV0972	Proteobacteria	Gammaproteobacteria	Betaproteobacteriales	Burkholderiaceae	Massilia
ASV0973	Proteobacteria	Gammaproteobacteria	Legionellales	Legionellaceae
ASV0974	Proteobacteria	Gammaproteobacteria	Pseudomonadales	Moraxellaceae	Psychrobacter
ASV0975	Proteobacteria	Gammaproteobacteria	Oceanospirillales	Endozoicomonadaceae	Endozoicomonas
ASV0976	Chlamydiae	Chlamydiae	Chlamydiales	Simkaniaceae	Ga0074140
ASV0977	Epsilonbacteraeota	Campylobacteria	Campylobacterales	Arcobacteraceae	Arcobacter
ASV0978
ASV0979	Proteobacteria	Gammaproteobacteria	Pseudomonadales	Moraxellaceae	Enhydrobacter
ASV0980	Proteobacteria	Gammaproteobacteria	Oceanospirillales	Saccharospirillaceae	Thalassolituus
ASV0982	Proteobacteria	Gammaproteobacteria	Pseudomonadales	Moraxellaceae	Acinetobacter
ASV0983	Bacteroidetes	Bacteroidia	Flavobacteriales	Flavobacteriaceae	Maritimimonas
ASV0984	Fusobacteria	Fusobacteriia	Fusobacteriales	Leptotrichiaceae
ASV0985	Proteobacteria	Gammaproteobacteria	Betaproteobacteriales	Chromobacteriaceae	Gulbenkiania
ASV0986	Proteobacteria	Alphaproteobacteria	Caulobacterales	Parvularculaceae	Parvularcula
ASV0987	Proteobacteria	Gammaproteobacteria	Alteromonadales	Colwelliaceae	Thalassotalea
ASV0989	Proteobacteria	Gammaproteobacteria	Alteromonadales	Pseudoalteromonadaceae	Pseudoalteromonas
ASV0990	Actinobacteria	Actinobacteria	Corynebacteriales	Nocardiaceae	Rhodococcus
ASV0993	Planctomycetes	Planctomycetacia	Planctomycetales	Rubinisphaeraceae	Rubinisphaera
ASV0994	Bacteroidetes	Bacteroidia	Chitinophagales	Saprospiraceae
ASV0995	Firmicutes	Bacilli	Bacillales	Staphylococcaceae	Jeotgalicoccus
ASV0996	Proteobacteria	Alphaproteobacteria	Rhizobiales	Stappiaceae	Labrenzia
ASV0997	Firmicutes	Clostridia	Clostridiales	Christensenellaceae
ASV0998	Proteobacteria	Gammaproteobacteria	Arenicellales	Arenicellaceae	Arenicella
ASV0999	Proteobacteria	Alphaproteobacteria	Rhodobacterales	Rhodobacteraceae
ASV1000	Proteobacteria	Gammaproteobacteria	Betaproteobacteriales	Burkholderiaceae	Curvibacter
ASV1002	Proteobacteria	Gammaproteobacteria	Vibrionales	Vibrionaceae	Vibrio
ASV1003	Firmicutes	Clostridia	Clostridiales	Christensenellaceae	Christensenellaceae_R-7_group
ASV1004	Epsilonbacteraeota	Campylobacteria	Campylobacterales	Arcobacteraceae	Arcobacter
ASV1005	Firmicutes	Clostridia	Clostridiales	Family_XII	Fusibacter
ASV1006	Proteobacteria	Gammaproteobacteria	Alteromonadales	Colwelliaceae	Thalassotalea
ASV1007	Proteobacteria	Gammaproteobacteria
ASV1008	Proteobacteria	Gammaproteobacteria	Oceanospirillales	Pseudohongiellaceae	Pseudohongiella
ASV1009	Chlamydiae	Chlamydiae	Chlamydiales	Simkaniaceae	Ga0074140
ASV1010	Proteobacteria	Gammaproteobacteria	Betaproteobacteriales	Burkholderiaceae
ASV1011	Proteobacteria	Alphaproteobacteria	Rhizobiales	Stappiaceae	Labrenzia
ASV1012	Proteobacteria	Deltaproteobacteria	PB19
ASV1014	Proteobacteria	Gammaproteobacteria	Vibrionales	Vibrionaceae
ASV1015	Actinobacteria	Actinobacteria	Corynebacteriales	Corynebacteriaceae	Corynebacterium_1
ASV1016	Spirochaetes	Spirochaetia	Spirochaetales	Spirochaetaceae	Treponema_2
ASV1017	Proteobacteria	Gammaproteobacteria	Gammaproteobacteria_Incertae_Sedis	Unknown_Family	Marinicella
ASV1018	Proteobacteria	Gammaproteobacteria	Betaproteobacteriales	Burkholderiaceae	Tepidimonas
ASV1019	Proteobacteria	Alphaproteobacteria	Rhodobacterales	Rhodobacteraceae	Tropicimonas
ASV1020	Proteobacteria	Alphaproteobacteria	Sphingomonadales	Sphingomonadaceae	Sphingorhabdus
ASV1021	Proteobacteria	Gammaproteobacteria	Pseudomonadales	Moraxellaceae	Psychrobacter
ASV1022	Actinobacteria	Actinobacteria	Frankiales	Frankiaceae	Jatrophihabitans
ASV1023	Actinobacteria	Actinobacteria	Micrococcales	Microbacteriaceae	Frigoribacterium
ASV1024	Actinobacteria	Actinobacteria	Micrococcales	Micrococcaceae	Nesterenkonia
ASV1025	Actinobacteria	Actinobacteria	Frankiales	Sporichthyaceae	hgcI_clade
ASV1026	Proteobacteria	Gammaproteobacteria	Betaproteobacteriales	Rhodocyclaceae	Propionivibrio
ASV1027	Proteobacteria	Gammaproteobacteria	Betaproteobacteriales	Burkholderiaceae	Pseudorhodoferax
ASV1028	Firmicutes	Clostridia	Clostridiales	Clostridiaceae_1
ASV1029	Firmicutes	Bacilli	Bacillales	Planococcaceae	Chungangia
ASV1030	Proteobacteria	Gammaproteobacteria	Cellvibrionales
ASV1031	Proteobacteria	Gammaproteobacteria	Oceanospirillales	Endozoicomonadaceae	Endozoicomonas
ASV1032	Dependentiae	Babeliae	Babeliales	Vermiphilaceae
ASV1033	Proteobacteria	Gammaproteobacteria	Alteromonadales	Shewanellaceae	Ferrimonas
ASV1034	Actinobacteria	Acidimicrobiia	Microtrichales	Microtrichaceae
ASV1035	Proteobacteria	Alphaproteobacteria	Rhodobacterales	Rhodobacteraceae	Litorimicrobium
ASV1036	Proteobacteria	Gammaproteobacteria	Vibrionales	Vibrionaceae	Grimontia
ASV1037	Proteobacteria	Gammaproteobacteria	Alteromonadales	Shewanellaceae	Ferrimonas
ASV1038	Actinobacteria	Actinobacteria	Micrococcales	Micrococcaceae	Glutamicibacter
ASV1039	Bacteroidetes	Bacteroidia	Bacteroidales	Prolixibacteraceae	Draconibacterium
ASV1040	Proteobacteria	Alphaproteobacteria	Acetobacterales	Acetobacteraceae	Roseomonas
ASV1041	Proteobacteria	Deltaproteobacteria	Oligoflexales	Oligoflexaceae
ASV1042	Chloroflexi	Dehalococcoidia	SAR202_clade
ASV1043	Proteobacteria	Alphaproteobacteria	Rhodobacterales	Rhodobacteraceae	Maritimibacter
ASV1044	Proteobacteria	Alphaproteobacteria	Caulobacterales	Parvularculaceae
ASV1045	Proteobacteria	Alphaproteobacteria	Sphingomonadales	Sphingomonadaceae
ASV1046	Proteobacteria	Gammaproteobacteria	Oceanospirillales	Endozoicomonadaceae	Endozoicomonas
ASV1047	Proteobacteria	Gammaproteobacteria	Oceanospirillales	Endozoicomonadaceae	Endozoicomonas
ASV1048	Bacteroidetes	Bacteroidia	Cytophagales	Cyclobacteriaceae	Fabibacter
ASV1049
ASV1050	Proteobacteria	Deltaproteobacteria	Myxococcales	Haliangiaceae	Haliangium
ASV1051	Proteobacteria	Gammaproteobacteria	Vibrionales	Vibrionaceae
ASV1052	Dependentiae	Babeliae	Babeliales	UBA12411
ASV1053	Proteobacteria	Alphaproteobacteria	Rhodobacterales	Rhodobacteraceae	Roseinatronobacter
ASV1054	Acidobacteria	Holophagae	Acanthopleuribacterales	Acanthopleuribacteraceae	Acanthopleuribacter
ASV1056	Nitrospirae	Nitrospira	Nitrospirales	Nitrospiraceae	Nitrospira
ASV1057	Firmicutes	Bacilli	Bacillales	Staphylococcaceae	Staphylococcus
ASV1058	Proteobacteria	Deltaproteobacteria	Myxococcales	Polyangiaceae	Pajaroellobacter
ASV1059	Proteobacteria	Alphaproteobacteria
ASV1060	Proteobacteria	Gammaproteobacteria	Pasteurellales	Pasteurellaceae	Haemophilus
ASV1061	Proteobacteria	Gammaproteobacteria	Alteromonadales	Shewanellaceae	Ferrimonas
ASV1062	Chlamydiae	Chlamydiae	Chlamydiales	Simkaniaceae	Candidatus_Fritschea
ASV1063	Proteobacteria	Gammaproteobacteria	Xanthomonadales	Rhodanobacteraceae	Tahibacter
ASV1064	Firmicutes	Bacilli	Bacillales	Planococcaceae	Chryseomicrobium
ASV1065	Proteobacteria	Alphaproteobacteria	Rhizobiales	Stappiaceae	Labrenzia
ASV1066	Bacteroidetes	Rhodothermia	Rhodothermales	Rhodothermaceae
ASV1067	Proteobacteria	Gammaproteobacteria	Oceanospirillales	Nitrincolaceae	Amphritea
ASV1068	Proteobacteria	Gammaproteobacteria	Vibrionales	Vibrionaceae	Catenococcus
ASV1069	Proteobacteria	Alphaproteobacteria	SAR11_clade	Clade_I	Clade_Ib
ASV1070	Planctomycetes	Planctomycetacia	Pirellulales	Pirellulaceae	Pir4_lineage
ASV1071	Proteobacteria	Alphaproteobacteria	Caulobacterales	Hyphomonadaceae	Ponticaulis
ASV1072	Proteobacteria	Alphaproteobacteria	Alphaproteobacteria_Incertae_Sedis	Unknown_Family	Acuticoccus
ASV1073	Proteobacteria	Gammaproteobacteria
ASV1074	Proteobacteria	Gammaproteobacteria	Vibrionales	Vibrionaceae
ASV1076	Proteobacteria	Alphaproteobacteria	SAR11_clade	Clade_II
ASV1077	Proteobacteria	Gammaproteobacteria	R7C24
ASV1078	Proteobacteria	Gammaproteobacteria	Betaproteobacteriales	Nitrosomonadaceae	GOUTA6
ASV1079	Proteobacteria	Alphaproteobacteria	Holosporales	Holosporaceae	Candidatus_Gortzia
ASV1080	Proteobacteria	Gammaproteobacteria	Betaproteobacteriales	Burkholderiaceae	AAP99
ASV1081	Proteobacteria	Alphaproteobacteria	Rhodobacterales	Rhodobacteraceae	Roseibacterium
ASV1082	Proteobacteria	Alphaproteobacteria	Rhizobiales	Beijerinckiaceae	Methylobacterium
ASV1083	Proteobacteria	Alphaproteobacteria	Sphingomonadales	Sphingomonadaceae	Sphingopyxis
ASV1084	Proteobacteria	Deltaproteobacteria	Oligoflexales	Oligoflexaceae
ASV1085	Proteobacteria	Gammaproteobacteria	Vibrionales	Vibrionaceae	Vibrio
ASV1086	Proteobacteria	Alphaproteobacteria	Rhodospirillales	Magnetospiraceae	Magnetospira
ASV1087	Gemmatimonadetes	Gemmatimonadetes	Gemmatimonadales	Gemmatimonadaceae	Gemmatimonas
ASV1088	Proteobacteria	Alphaproteobacteria	Parvibaculales
ASV1089	Planctomycetes	Planctomycetacia	Gemmatales	Gemmataceae
ASV1090	Proteobacteria	Alphaproteobacteria	Rhodobacterales	Rhodobacteraceae
ASV1091	Proteobacteria	Alphaproteobacteria	Rhodobacterales	Rhodobacteraceae	Actibacterium
ASV1092	Planctomycetes	Phycisphaerae	Phycisphaerales	Phycisphaeraceae
ASV1093	Proteobacteria	Alphaproteobacteria	Rhodobacterales	Rhodobacteraceae
ASV1094	Proteobacteria	Gammaproteobacteria	Legionellales	Legionellaceae
ASV1095	Bacteroidetes	Bacteroidia	Flavobacteriales	Flavobacteriaceae
ASV1096
ASV1097	Bacteroidetes	Bacteroidia	Flavobacteriales	Flavobacteriaceae	Psychroflexus
ASV1098	Proteobacteria	Alphaproteobacteria	Rhodobacterales	Rhodobacteraceae	Loktanella
ASV1099	Proteobacteria	Alphaproteobacteria	Rhodovibrionales	Kiloniellaceae
ASV1101	Proteobacteria	Gammaproteobacteria	Betaproteobacteriales	Burkholderiaceae	Massilia
ASV1102	Bacteroidetes	Bacteroidia	Flavobacteriales	Cryomorphaceae
ASV1103	Proteobacteria	Gammaproteobacteria	Oceanospirillales
ASV1104	Proteobacteria	Gammaproteobacteria	Alteromonadales	Shewanellaceae	Ferrimonas
ASV1105	Actinobacteria	Actinobacteria	Micrococcales	Micrococcaceae	Kocuria
ASV1106	Proteobacteria	Alphaproteobacteria	Rhodobacterales	Rhodobacteraceae	Maritimibacter
ASV1107	Proteobacteria	Gammaproteobacteria	Betaproteobacteriales	Burkholderiaceae
ASV1108	Proteobacteria	Gammaproteobacteria	Betaproteobacteriales	Burkholderiaceae	Massilia
ASV1109	Proteobacteria	Alphaproteobacteria	Rhodobacterales	Rhodobacteraceae
ASV1110	Firmicutes	Clostridia	Clostridiales	Clostridiaceae_4	Caminicella
ASV1111	Bacteroidetes	Bacteroidia	Flavobacteriales	Flavobacteriaceae
ASV1112	Proteobacteria	Deltaproteobacteria
ASV1113	Proteobacteria	Gammaproteobacteria	Oceanospirillales	Endozoicomonadaceae	Endozoicomonas
ASV1114	Proteobacteria	Gammaproteobacteria	Oceanospirillales	Endozoicomonadaceae	Endozoicomonas
ASV1115	Actinobacteria	Actinobacteria	Micrococcales	Microbacteriaceae	Rhodoluna
ASV1116	Proteobacteria	Gammaproteobacteria
ASV1117	Proteobacteria	Alphaproteobacteria	Rickettsiales	Mitochondria
ASV1118	Actinobacteria	Actinobacteria	Micrococcales	Microbacteriaceae	Microbacterium
ASV1119	Proteobacteria	Alphaproteobacteria	Rhodobacterales	Rhodobacteraceae	Paracoccus
ASV1120	Proteobacteria	Alphaproteobacteria	Rhodobacterales	Rhodobacteraceae
ASV1121	Proteobacteria	Alphaproteobacteria	Rhodobacterales	Rhodobacteraceae	Actibacterium
ASV1122	Patescibacteria	Saccharimonadia	Saccharimonadales
ASV1123	Bacteroidetes	Bacteroidia	Chitinophagales
ASV1124	Epsilonbacteraeota	Campylobacteria	Campylobacterales	Arcobacteraceae	Arcobacter
ASV1125	Proteobacteria	Alphaproteobacteria	Rhodobacterales	Rhodobacteraceae	Tropicimonas
ASV1126	Proteobacteria	Alphaproteobacteria	Rhizobiales	Rhizobiaceae	Cohaesibacter
ASV1127	Proteobacteria	Deltaproteobacteria	Bdellovibrionales	Bacteriovoracaceae	Peredibacter
ASV1128	Firmicutes	Bacilli	Lactobacillales	Carnobacteriaceae	Alloiococcus
ASV1129	Proteobacteria	Gammaproteobacteria	Alteromonadales	Pseudoalteromonadaceae	Pseudoalteromonas
ASV1130	Actinobacteria	Actinobacteria	Micrococcales	Microbacteriaceae
ASV1131	Proteobacteria	Alphaproteobacteria	Rhodobacterales	Rhodobacteraceae
ASV1132	Proteobacteria	Gammaproteobacteria	Betaproteobacteriales	Burkholderiaceae	Basilea
ASV1133	Proteobacteria	Deltaproteobacteria	Bradymonadales
ASV1134	Proteobacteria	Gammaproteobacteria	KI89A_clade
ASV1135	Actinobacteria	Actinobacteria	Corynebacteriales	Corynebacteriaceae	Corynebacterium_1
ASV1136	Actinobacteria	Actinobacteria	Micrococcales	Micrococcaceae	Micrococcus
ASV1137	Kiritimatiellaeota	Kiritimatiellae	WCHB1-41
ASV1138	Bacteroidetes	Bacteroidia	Sphingobacteriales	env.OPS_17
ASV1139	Bacteroidetes	Bacteroidia	Bacteroidales	Prevotellaceae	Prevotella_9
ASV1140	Cyanobacteria	Oxyphotobacteria	Chloroplast
ASV1141	Bacteroidetes	Bacteroidia	Chitinophagales	Chitinophagaceae
ASV1142	Proteobacteria	Gammaproteobacteria	Betaproteobacteriales	Aquaspirillaceae	Rivicola
ASV1143	Proteobacteria	Alphaproteobacteria	Rhodobacterales	Rhodobacteraceae	Rhodobacter
ASV1144	Proteobacteria	Alphaproteobacteria	Rhodobacterales	Rhodobacteraceae	Actibacterium
ASV1145	Nitrospirae	Nitrospira	Nitrospirales	Nitrospiraceae	Nitrospira
ASV1146	Bacteroidetes	Bacteroidia	Flavobacteriales	Flavobacteriaceae
ASV1147	Proteobacteria	Gammaproteobacteria	Oceanospirillales	Halomonadaceae	Oceanospirillum
ASV1149	Planctomycetes	Planctomycetacia	Pirellulales	Pirellulaceae	Pir4_lineage
ASV1150	Epsilonbacteraeota	Campylobacteria	Campylobacterales	Arcobacteraceae	Arcobacter
ASV1151	Proteobacteria	Alphaproteobacteria	Rhodobacterales	Rhodobacteraceae	Amaricoccus
ASV1152	Firmicutes	Bacilli	Bacillales	Bacillaceae	Bacillus
ASV1153	Proteobacteria	Alphaproteobacteria	Rhizobiales	Hyphomicrobiaceae	Filomicrobium
ASV1154	Proteobacteria	Alphaproteobacteria	Sphingomonadales	Sphingomonadaceae	Porphyrobacter
ASV1155	Proteobacteria	Gammaproteobacteria	Enterobacteriales	Enterobacteriaceae
ASV1156	Actinobacteria	Actinobacteria	Corynebacteriales	Corynebacteriaceae	Corynebacterium_1
ASV1157	Proteobacteria	Alphaproteobacteria	Rhodobacterales	Rhodobacteraceae	Shimia
ASV1158	Proteobacteria	Alphaproteobacteria	Rhizobiales	Rhizobiaceae	Pseudahrensia
ASV1159	Patescibacteria	Saccharimonadia	Saccharimonadales
ASV1160	Bacteroidetes	Bacteroidia	Chitinophagales	Chitinophagaceae	Ferruginibacter
ASV1161	Proteobacteria	Alphaproteobacteria
ASV1162	Proteobacteria	Gammaproteobacteria	Alteromonadales	Pseudoalteromonadaceae	Algicola
ASV1163	Nitrospirae	Nitrospira	Nitrospirales	Nitrospiraceae	Nitrospira
ASV1164	Proteobacteria	Gammaproteobacteria	Enterobacteriales	Enterobacteriaceae	Yersinia
ASV1165	Actinobacteria	Rubrobacteria	Rubrobacterales	Rubrobacteriaceae	Rubrobacter
ASV1166	Proteobacteria	Gammaproteobacteria	Betaproteobacteriales	Burkholderiaceae	Rhodoferax
ASV1167	Firmicutes	Bacilli	Bacillales	Staphylococcaceae	Staphylococcus
ASV1168	Bacteroidetes	Rhodothermia	Rhodothermales	Rhodothermaceae
ASV1169	Proteobacteria	Gammaproteobacteria	Gammaproteobacteria_Incertae_Sedis	Unknown_Family	Acidibacter
ASV1170	Chlamydiae	Chlamydiae	Chlamydiales	Parachlamydiaceae
ASV1171	Proteobacteria	Alphaproteobacteria	Rhodobacterales	Rhodobacteraceae	Leisingera
ASV1172	Proteobacteria	Alphaproteobacteria	Rhodobacterales	Rhodobacteraceae	Aestuariivita
ASV1173	Proteobacteria	Alphaproteobacteria	Rhodobacterales	Rhodobacteraceae	Ruegeria
ASV1174	Proteobacteria	Alphaproteobacteria	Rhodobacterales	Rhodobacteraceae
ASV1176	Proteobacteria	Gammaproteobacteria	Alteromonadales	Marinobacteraceae	Marinobacter
ASV1177	Proteobacteria	Gammaproteobacteria	Vibrionales	Vibrionaceae	Photobacterium
ASV1178	Proteobacteria	Gammaproteobacteria	Vibrionales	Vibrionaceae	Grimontia
ASV1179	Proteobacteria	Gammaproteobacteria	Vibrionales	Vibrionaceae
ASV1180	Actinobacteria	Acidimicrobiia	Actinomarinales
ASV1181	Proteobacteria	Alphaproteobacteria	Rhodobacterales	Rhodobacteraceae
ASV1182	Bacteroidetes	Bacteroidia	Cytophagales	Cyclobacteriaceae	Fulvivirga
ASV1183	Bacteroidetes	Bacteroidia	Chitinophagales	Chitinophagaceae
ASV1184	Proteobacteria	Alphaproteobacteria	Rhodobacterales	Rhodobacteraceae
ASV1185	Firmicutes	Bacilli	Bacillales	Staphylococcaceae	Staphylococcus
ASV1186	Proteobacteria	Gammaproteobacteria	Oceanospirillales	Endozoicomonadaceae	Endozoicomonas
ASV1187	Proteobacteria	Alphaproteobacteria	Rhodobacterales	Rhodobacteraceae	Pseudooctadecabacter
ASV1188	Proteobacteria	Gammaproteobacteria	Vibrionales	Vibrionaceae	Enterovibrio
ASV1189	Proteobacteria	Gammaproteobacteria
ASV1190	Actinobacteria	Actinobacteria	Streptosporangiales	Nocardiopsaceae	Nocardiopsis
ASV1191	Proteobacteria	Alphaproteobacteria
ASV1192	Proteobacteria	Alphaproteobacteria	Rhodobacterales	Rhodobacteraceae	Cribrihabitans
ASV1193	Proteobacteria	Alphaproteobacteria	Rhizobiales	Methyloligellaceae
ASV1194	Proteobacteria	Alphaproteobacteria	Sphingomonadales	Sphingomonadaceae	Sphingomonas
ASV1195	Proteobacteria	Gammaproteobacteria	Enterobacteriales	Enterobacteriaceae	Cedecea
ASV1196	Proteobacteria	Gammaproteobacteria	Oceanospirillales	Endozoicomonadaceae	Endozoicomonas
ASV1197	Proteobacteria	Gammaproteobacteria	Gammaproteobacteria_Incertae_Sedis	Unknown_Family	Acidibacter
ASV1198	Actinobacteria	Actinobacteria	Corynebacteriales	Corynebacteriaceae	Corynebacterium_1
ASV1199	Proteobacteria	Alphaproteobacteria	Rhodobacterales	Rhodobacteraceae
ASV1200	Bacteroidetes	Bacteroidia	Cytophagales	Spirosomaceae	Pseudarcicella
ASV1201	Proteobacteria	Gammaproteobacteria	Betaproteobacteriales	Burkholderiaceae	Collimonas
ASV1202	Proteobacteria	Alphaproteobacteria	Rhodobacterales	Rhodobacteraceae	Paracoccus
ASV1203	Proteobacteria	Alphaproteobacteria	Rhodobacterales	Rhodobacteraceae	Halodurantibacterium
ASV1204	Proteobacteria	Alphaproteobacteria	Rhizobiales	Rhizobiaceae	Cohaesibacter
ASV1205	Firmicutes	Bacilli	Bacillales	Staphylococcaceae	Staphylococcus
ASV1206	Proteobacteria	Gammaproteobacteria
ASV1207	Proteobacteria	Gammaproteobacteria	Vibrionales	Vibrionaceae	Catenococcus
ASV1208	Proteobacteria	Alphaproteobacteria	Rhodobacterales	Rhodobacteraceae	Pseudooctadecabacter
ASV1209	Proteobacteria	Alphaproteobacteria	Rhodospirillales	Terasakiellaceae	Aestuariispira
ASV1210	Epsilonbacteraeota	Campylobacteria	Campylobacterales
ASV1211	Proteobacteria	Alphaproteobacteria	SAR11_clade	Clade_I	Clade_Ia
ASV1212	Actinobacteria	Actinobacteria	Micrococcales	Micrococcaceae	Kocuria
ASV1213	Bacteroidetes	Bacteroidia	Bacteroidales	Prevotellaceae	Prevotella_7
ASV1214	Proteobacteria	Alphaproteobacteria	Rhodobacterales	Rhodobacteraceae	Yangia
ASV1215	Patescibacteria	ABY1	Candidatus_Kerfeldbacteria
ASV1216	Firmicutes	Bacilli	Bacillales	Bacillaceae	Bacillus
ASV1217	Firmicutes	Bacilli	Bacillales	Bacillaceae	Bacillus
ASV1219	Proteobacteria	Deltaproteobacteria	Bdellovibrionales	Bdellovibrionaceae	OM27_clade
ASV1220	Planctomycetes	Planctomycetacia	Pirellulales	Pirellulaceae	Rubripirellula
ASV1221	Proteobacteria	Gammaproteobacteria	Betaproteobacteriales	Burkholderiaceae	Massilia
ASV1222	Proteobacteria	Alphaproteobacteria	Rhodobacterales	Rhodobacteraceae	Tabrizicola
ASV1224	Proteobacteria	Alphaproteobacteria	Sphingomonadales	Sphingomonadaceae	Sphingomonas
ASV1225	Bacteroidetes	Bacteroidia	Flavobacteriales	Flavobacteriaceae	Marixanthomonas
ASV1226	Firmicutes	Clostridia	Clostridiales	Clostridiaceae_1
ASV1227	Actinobacteria	Actinobacteria	Pseudonocardiales	Pseudonocardiaceae	Actinophytocola
ASV1228	Actinobacteria	Actinobacteria	Corynebacteriales	Corynebacteriaceae	Corynebacterium_1
ASV1229	Proteobacteria	Alphaproteobacteria	Rhodobacterales	Rhodobacteraceae	Roseovarius
ASV1231	Firmicutes	Clostridia	Clostridiales	Lachnospiraceae	Vallitalea
ASV1233	Firmicutes	Bacilli	Bacillales	Bacillaceae	Bacillus
ASV1234	Proteobacteria	Gammaproteobacteria	Enterobacteriales	Enterobacteriaceae
ASV1235	Proteobacteria	Gammaproteobacteria	Alteromonadales	Shewanellaceae	Shewanella
ASV1236	Proteobacteria	Alphaproteobacteria	Rhizobiales	Xanthobacteraceae	Bradyrhizobium
ASV1237	Proteobacteria	Alphaproteobacteria	Rhizobiales	Rhizobiaceae
ASV1239	Proteobacteria	Gammaproteobacteria	Aeromonadales	Aeromonadaceae	Aeromonas
ASV1240	Proteobacteria	Gammaproteobacteria	Cellvibrionales	Microbulbiferaceae	Microbulbifer
ASV1241	Proteobacteria	Gammaproteobacteria	Pseudomonadales	Moraxellaceae	Acinetobacter
ASV1242	Proteobacteria	Alphaproteobacteria	Rhodobacterales	Rhodobacteraceae
ASV1243	Proteobacteria	Gammaproteobacteria	Betaproteobacteriales	Burkholderiaceae	Polynucleobacter
ASV1244	Epsilonbacteraeota	Campylobacteria	Campylobacterales	Arcobacteraceae	Arcobacter
ASV1245	Firmicutes	Clostridia	Clostridiales	Clostridiaceae_1	Clostridium_sensu_stricto_1
ASV1246	Proteobacteria	Alphaproteobacteria	Rhizobiales	Beijerinckiaceae	Methylobacterium
ASV1247	Proteobacteria	Alphaproteobacteria	Caulobacterales	Hyphomonadaceae
ASV1248	Firmicutes	Bacilli	Lactobacillales	Carnobacteriaceae	Atopostipes
ASV1249	Proteobacteria	Gammaproteobacteria	HOC36
ASV1250	Proteobacteria	Gammaproteobacteria	Alteromonadales	Colwelliaceae
ASV1251	Proteobacteria	Gammaproteobacteria	Pasteurellales	Pasteurellaceae	Actinobacillus
ASV1253	Proteobacteria	Alphaproteobacteria	Rhodobacterales	Rhodobacteraceae
ASV1254	Proteobacteria	Gammaproteobacteria	Betaproteobacteriales	Burkholderiaceae	Polynucleobacter
ASV1255	Proteobacteria	Alphaproteobacteria	Rhodobacterales	Rhodobacteraceae	Paracoccus
ASV1256	Firmicutes	Bacilli	Lactobacillales	Streptococcaceae	Streptococcus
ASV1257	Bacteroidetes	Bacteroidia	Cytophagales	Cyclobacteriaceae	Nafulsella
ASV1258	Bacteroidetes	Bacteroidia	Flavobacteriales	Flavobacteriaceae	Mesoflavibacter
ASV1259	Proteobacteria	Gammaproteobacteria	Vibrionales	Vibrionaceae
ASV1260	Proteobacteria	Alphaproteobacteria	Rhodobacterales	Rhodobacteraceae	Ruegeria
ASV1261	Proteobacteria	Alphaproteobacteria	Rhodobacterales	Rhodobacteraceae	Paracoccus
ASV1262	Firmicutes	Bacilli	Bacillales	Planococcaceae	Planomicrobium
ASV1263	Proteobacteria	Gammaproteobacteria	Vibrionales	Vibrionaceae
ASV1264	Proteobacteria	Gammaproteobacteria	Vibrionales	Vibrionaceae	Vibrio
ASV1265	Actinobacteria	Acidimicrobiia	Microtrichales	Ilumatobacteraceae	CL500-29_marine_group
ASV1267	Proteobacteria	Gammaproteobacteria	Betaproteobacteriales	Burkholderiaceae
ASV1268	Proteobacteria	Alphaproteobacteria	Rhizobiales	Rhizobiaceae
ASV1269	Proteobacteria	Alphaproteobacteria	Caulobacterales	Caulobacteraceae	Brevundimonas
ASV1270	Proteobacteria	Alphaproteobacteria	Rhodospirillales	Rhodopirillaceae	Defluviicoccus
ASV1271	Proteobacteria	Alphaproteobacteria
ASV1272	Proteobacteria	Gammaproteobacteria	Legionellales	Legionellaceae	Legionella
ASV1273	Proteobacteria	Gammaproteobacteria	Oceanospirillales	Nitrincolaceae	Neptuniibacter
ASV1274	Proteobacteria	Gammaproteobacteria	Pseudomonadales	Moraxellaceae	Psychrobacter
ASV1275	Proteobacteria	Gammaproteobacteria	Oceanospirillales	Endozoicomonadaceae	Endozoicomonas
ASV1276	Bacteroidetes	Bacteroidia	Flavobacteriales	Crocinitomicaceae	Fluviicola
ASV1277	Proteobacteria	Alphaproteobacteria	Rhodobacterales	Rhodobacteraceae	Tateyamaria
ASV1278	Firmicutes	Clostridia	Clostridiales	Clostridiaceae_1
ASV1279	Proteobacteria	Alphaproteobacteria	Rhizobiales	Rhizobiaceae	Allorhizobium-Neorhizobium-Pararhizobium-Rhizobium
ASV1280	Firmicutes	Bacilli	Bacillales	Staphylococcaceae	Salinicoccus
ASV1281	Cyanobacteria	Sericytochromatia
ASV1282	Proteobacteria	Gammaproteobacteria	Pseudomonadales	Moraxellaceae	Psychrobacter
ASV1283	Proteobacteria	Alphaproteobacteria	SAR11_clade	Clade_I	Clade_Ib
ASV1284	Gemmatimonadetes	BD2-11_terrestrial_group
ASV1285	Proteobacteria	Gammaproteobacteria	Oceanospirillales	Nitrincolaceae	Marinobacterium
ASV1286
ASV1287	Firmicutes	Clostridia	Clostridiales	Ruminococcaceae
ASV1289	Actinobacteria	Actinobacteria	Corynebacteriales	Corynebacteriaceae	Corynebacterium_1
ASV1290	Proteobacteria	Alphaproteobacteria	Rhodobacterales	Rhodobacteraceae	Roseobacter
ASV1291	Bacteroidetes	Bacteroidia	Chitinophagales	Chitinophagaceae
ASV1292	Proteobacteria	Gammaproteobacteria	Betaproteobacteriales	Burkholderiaceae
ASV1293	Proteobacteria	Alphaproteobacteria	Rhodobacterales	Rhodobacteraceae
ASV1294	Proteobacteria	Alphaproteobacteria	Caulobacterales	Parvularculaceae	Parvularcula
ASV1295	Proteobacteria	Gammaproteobacteria	Alteromonadales	Colwelliaceae	Thalassotalea
ASV1296	Proteobacteria	Gammaproteobacteria	Alteromonadales	Idiomarinaceae	Idiomarina
ASV1297	Proteobacteria	Gammaproteobacteria	Cellvibrionales	Halieaceae	Pseudohaliea
ASV1298	Proteobacteria	Gammaproteobacteria	Alteromonadales	Alteromonadaceae	Lacimicrobium
ASV1299	Actinobacteria	Acidimicrobiia	Microtrichales	Microtrichaceae	Sva0996_marine_group
ASV1300	Proteobacteria	Gammaproteobacteria	Francisellales	Francisellaceae
ASV1301	Actinobacteria	Actinobacteria	Corynebacteriales	Corynebacteriaceae	Corynebacterium_1
ASV1302	Proteobacteria	Deltaproteobacteria	Bradymonadales
ASV1303	Proteobacteria	Alphaproteobacteria	Rhodobacterales	Rhodobacteraceae
ASV1305	Proteobacteria	Alphaproteobacteria	Rhodobacterales	Rhodobacteraceae	Actibacterium
ASV1308	Proteobacteria	Gammaproteobacteria	Vibrionales	Vibrionaceae	Enterovibrio
ASV1309	Actinobacteria	Acidimicrobiia	Actinomarinales
ASV1311	Proteobacteria	Alphaproteobacteria	Caulobacterales	Hyphomonadaceae	Ponticaulis
ASV1312	Proteobacteria	Alphaproteobacteria	Caulobacterales	Hyphomonadaceae
ASV1313	Proteobacteria	Gammaproteobacteria	Alteromonadales	Alteromonadaceae	Alteromonas
ASV1314	Proteobacteria	Gammaproteobacteria	Alteromonadales	Alteromonadaceae	Alteromonas
ASV1315	Proteobacteria	Gammaproteobacteria	Gammaproteobacteria_Incertae_Sedis	Unknown_Family
ASV1316	Proteobacteria	Gammaproteobacteria	BD72BR169
ASV1317	Proteobacteria	Alphaproteobacteria	Rhodobacterales	Rhodobacteraceae
ASV1318	Proteobacteria	Alphaproteobacteria	Rhizobiales	Stappiaceae	Labrenzia
ASV1319	Proteobacteria	Deltaproteobacteria	PB19
ASV1320	Proteobacteria	Gammaproteobacteria	Alteromonadales	Pseudoalteromonadaceae
ASV1321	Proteobacteria	Gammaproteobacteria	Oceanospirillales	Endozoicomonadaceae	Endozoicomonas
ASV1322	Bacteroidetes	Bacteroidia	Flavobacteriales	Flavobacteriaceae	Planktosalinus
ASV1323	Bacteroidetes	Bacteroidia	Flavobacteriales	Flavobacteriaceae
ASV1324	Proteobacteria	Deltaproteobacteria	Myxococcales	P3OB-42
ASV1325	Chlamydiae	Chlamydiae	Chlamydiales	Simkaniaceae
ASV1326	Proteobacteria	Gammaproteobacteria	Alteromonadales	Alteromonadaceae
ASV1327	Bacteroidetes	Bacteroidia	Bacteroidales	Paludibacteraceae	Paludibacter
ASV1328	Proteobacteria	Gammaproteobacteria	Betaproteobacteriales	Burkholderiaceae	Burkholderia-Caballeronia-Paraburkholderia
ASV1329	Proteobacteria	Gammaproteobacteria	Betaproteobacteriales	TRA3-20
ASV1330	Firmicutes	Clostridia	Clostridiales	Lachnospiraceae	Acetitomaculum
ASV1331	Proteobacteria	Alphaproteobacteria	Rhodobacterales	Rhodobacteraceae
ASV1332	Firmicutes	Clostridia	Clostridiales	Peptostreptococcaceae	Tepidibacter
ASV1333	Proteobacteria	Gammaproteobacteria	Alteromonadales	Pseudoalteromonadaceae	Pseudoalteromonas
ASV1334	Proteobacteria	Gammaproteobacteria	Alteromonadales	Pseudoalteromonadaceae	Algicola
ASV1335	Proteobacteria	Gammaproteobacteria	Cellvibrionales	Halieaceae	Parahaliea
ASV1336	Proteobacteria	Gammaproteobacteria
ASV1337	Proteobacteria	Gammaproteobacteria	Vibrionales	Vibrionaceae	Catenococcus
ASV1338	Proteobacteria	Alphaproteobacteria	Rhodospirillales	Terasakiellaceae
ASV1339	Proteobacteria	Gammaproteobacteria	Oceanospirillales	Alcanivoracaceae	Alcanivorax
ASV1340	Proteobacteria	Gammaproteobacteria	Pseudomonadales	Moraxellaceae	Acinetobacter
ASV1341	Proteobacteria	Gammaproteobacteria	Betaproteobacteriales	Methylophilaceae
ASV1342	Proteobacteria	Alphaproteobacteria	Rhodobacterales	Rhodobacteraceae	Pseudodonghicola
ASV1343	Bacteroidetes	Bacteroidia	Bacteroidales	Paludibacteraceae	Paludibacter
ASV1344	Dadabacteria	Dadabacteriia	Dadabacteriales
ASV1346	Bacteroidetes	Bacteroidia	Flavobacteriales	Flavobacteriaceae	NS5_marine_group
ASV1347	Bacteroidetes	Bacteroidia	Flavobacteriales	Flavobacteriaceae
ASV1348	Proteobacteria	Gammaproteobacteria	Pseudomonadales	Pseudomonadaceae	Pseudomonas
ASV1349	Proteobacteria	Gammaproteobacteria	Cellvibrionales	Halieaceae
ASV1350	Proteobacteria	Gammaproteobacteria	Oceanospirillales	Nitrincolaceae	Neptuniibacter
ASV1351	Proteobacteria	Gammaproteobacteria	Cellvibrionales	Halieaceae
ASV1353	Firmicutes	Clostridia	Clostridiales	Ruminococcaceae	Acetivibrio
ASV1354	Proteobacteria	Gammaproteobacteria	Pseudomonadales	Moraxellaceae	Acinetobacter
ASV1355	Chlamydiae	Chlamydiae	Chlamydiales	Simkaniaceae	Candidatus_Fritschea
ASV1356	Proteobacteria	Alphaproteobacteria	Caulobacterales	Hyphomonadaceae	Algimonas
ASV1357	Proteobacteria	Deltaproteobacteria	Desulfobacterales	Desulfobulbaceae	Desulfofustis
ASV1358	Proteobacteria	Gammaproteobacteria	Alteromonadales	Shewanellaceae	Ferrimonas
ASV1360	Proteobacteria	Gammaproteobacteria	Gammaproteobacteria_Incertae_Sedis	Unknown_Family	Candidatus_Ovatusbacter
ASV1361	Proteobacteria	Alphaproteobacteria	Rhodobacterales	Rhodobacteraceae	Donghicola
ASV1362	Epsilonbacteraeota	Campylobacteria	Campylobacterales
ASV1363	Proteobacteria	Gammaproteobacteria	Betaproteobacteriales	Burkholderiaceae	Piscinibacter
ASV1364	Proteobacteria	Deltaproteobacteria	Myxococcales
ASV1366	Firmicutes	Clostridia	Clostridiales	Ruminococcaceae
ASV1369	Chlamydiae	Chlamydiae	Chlamydiales	Simkaniaceae
ASV1370	Proteobacteria	Alphaproteobacteria	Rhodobacterales	Rhodobacteraceae
ASV1371	Proteobacteria	Gammaproteobacteria	Betaproteobacteriales	Burkholderiaceae	Polynucleobacter
ASV1372	Proteobacteria	Gammaproteobacteria	Betaproteobacteriales	Burkholderiaceae	Massilia
ASV1373	Firmicutes	Clostridia	Clostridiales	Lachnospiraceae	Acetitomaculum
ASV1375	Proteobacteria	Deltaproteobacteria	Oligoflexales	0319-6G20
ASV1376
ASV1377	Bacteroidetes	Bacteroidia	Flavobacteriales	Flavobacteriaceae	Salinimicrobium
ASV1378	Proteobacteria	Alphaproteobacteria	Rhodobacterales	Rhodobacteraceae	Roseivivax
ASV1379	Proteobacteria	Alphaproteobacteria	Rhodobacterales	Rhodobacteraceae	Loktanella
ASV1380	Proteobacteria	Gammaproteobacteria	Alteromonadales	Alteromonadaceae	Alteromonas
ASV1381	Proteobacteria	Gammaproteobacteria	Alteromonadales	Alteromonadaceae	Alteromonas
ASV1382	Proteobacteria	Alphaproteobacteria	Rhodobacterales	Rhodobacteraceae
ASV1383	Proteobacteria	Alphaproteobacteria	Caulobacterales	Hyphomonadaceae	Oceanicaulis
ASV1384	Proteobacteria	Gammaproteobacteria	Enterobacteriales	Enterobacteriaceae	Tatumella
ASV1385	Proteobacteria	Deltaproteobacteria	Bdellovibrionales	Bacteriovoracaceae	Halobacteriovorax
ASV1386	Proteobacteria	Alphaproteobacteria	Puniceispirillales	Puniceispirillales_Incertae_Sedis	Constrictibacter
ASV1387	Proteobacteria	Alphaproteobacteria
ASV1388	Proteobacteria	Gammaproteobacteria	Vibrionales	Vibrionaceae	Catenococcus
ASV1389	Firmicutes	Clostridia	Clostridiales	Lachnospiraceae
ASV1390	Firmicutes	Clostridia	Clostridiales	Family_XII	Fusibacter
ASV1391	Proteobacteria	Alphaproteobacteria
ASV1392	Proteobacteria	Gammaproteobacteria	Alteromonadales	Alteromonadaceae	Rheinheimera
ASV1393	Proteobacteria	Gammaproteobacteria	Oceanospirillales	Alcanivoracaceae	Alcanivorax
ASV1394	Bacteroidetes	Bacteroidia
ASV1395	Bacteroidetes	Bacteroidia	Flavobacteriales	Flavobacteriaceae
ASV1396	Proteobacteria	Deltaproteobacteria	Bradymonadales
ASV1397	Proteobacteria	Deltaproteobacteria	Myxococcales	P3OB-42
ASV1398	Proteobacteria	Deltaproteobacteria	Oligoflexales	0319-6G20
ASV1399	Chlamydiae	Chlamydiae	Chlamydiales	Simkaniaceae
ASV1400	Chlamydiae	Chlamydiae	Chlamydiales	Simkaniaceae
ASV1401	Proteobacteria	Alphaproteobacteria	Rhodobacterales	Rhodobacteraceae
ASV1402	Proteobacteria	Alphaproteobacteria	Caulobacterales	Hyphomonadaceae	Hyphomonas
ASV1403	Proteobacteria	Alphaproteobacteria	Caulobacterales	Caulobacteraceae	Brevundimonas
ASV1404	Proteobacteria	Gammaproteobacteria	Alteromonadales
ASV1406	Proteobacteria	Gammaproteobacteria	Oceanospirillales	Nitrincolaceae
ASV1407	Proteobacteria	Alphaproteobacteria	Acetobacterales	Acetobacteraceae	Rhodovastum
ASV1408	Actinobacteria	Acidimicrobiia	Microtrichales
ASV1409	Actinobacteria	Actinobacteria	Propionibacteriales	Propionibacteriaceae	Cutibacterium
ASV1410	Bacteroidetes	Bacteroidia	Cytophagales	Cyclobacteriaceae
ASV1411	Proteobacteria	Alphaproteobacteria	SAR11_clade	Clade_I	Clade_Ib
ASV1412	Bacteroidetes	Bacteroidia	Chitinophagales	Saprospiraceae	Saprospira
ASV1413	Proteobacteria	Alphaproteobacteria	Rhizobiales	Rhizobiaceae	Lentilitoribacter
ASV1414	Proteobacteria	Gammaproteobacteria
ASV1415	Firmicutes	Bacilli	Bacillales	Bacillaceae	Bacillus
ASV1416	Proteobacteria	Alphaproteobacteria	Sphingomonadales	Sphingomonadaceae
ASV1417	Proteobacteria	Gammaproteobacteria	Oceanospirillales	Nitrincolaceae	Neptuniibacter
ASV1418	Chlamydiae	Chlamydiae	Chlamydiales	Simkaniaceae
ASV1419
ASV1420	Chlamydiae	Chlamydiae	Chlamydiales
ASV1421	Proteobacteria	Alphaproteobacteria	Rhodobacterales	Rhodobacteraceae	Shimia
ASV1422	Proteobacteria	Alphaproteobacteria	Rhodobacterales	Rhodobacteraceae
ASV1423	Proteobacteria	Gammaproteobacteria	Alteromonadales	Alteromonadaceae	XY-R5
ASV1424	Proteobacteria	Gammaproteobacteria	Gammaproteobacteria_Incertae_Sedis	Unknown_Family	Acidibacter
ASV1425	Firmicutes	Clostridia	Clostridiales	Ruminococcaceae	Ruminococcus_1
ASV1426	Firmicutes	Bacilli	Bacillales	Bacillaceae
ASV1427	Bacteroidetes	Bacteroidia	Cytophagales	Cyclobacteriaceae	Roseivirga
ASV1428	Proteobacteria	Alphaproteobacteria	SAR11_clade	Clade_II
ASV1429	Proteobacteria	Deltaproteobacteria	Bradymonadales
ASV1430	Proteobacteria	Alphaproteobacteria	Rickettsiales	Mitochondria
ASV1431	Proteobacteria	Gammaproteobacteria	Betaproteobacteriales	Burkholderiaceae	Hydrogenophaga
ASV1432	Proteobacteria	Alphaproteobacteria	Tistrellales	Geminicoccaceae
ASV1433	Proteobacteria	Alphaproteobacteria	Rhodobacterales	Rhodobacteraceae	Actibacterium
ASV1434	Firmicutes	Bacilli	Lactobacillales	Streptococcaceae	Streptococcus
ASV1435	Proteobacteria	Alphaproteobacteria	Rickettsiales	Anaplasmataceae
ASV1436	Fusobacteria	Fusobacteriia	Fusobacteriales	Fusobacteriaceae	Propionigenium
ASV1437	Gemmatimonadetes	Longimicrobia	Longimicrobiales	Longimicrobiaceae
ASV1438	Proteobacteria	Gammaproteobacteria	Cellvibrionales	Halieaceae
ASV1439	Proteobacteria	Gammaproteobacteria	Oceanospirillales	Endozoicomonadaceae	Endozoicomonas
ASV1440	Bacteroidetes	Bacteroidia	Cytophagales	Cyclobacteriaceae	Persicobacter
ASV1441	Patescibacteria	Saccharimonadia	Saccharimonadales
ASV1442	Firmicutes	Clostridia	Clostridiales
ASV1443	Spirochaetes	Spirochaetia	Spirochaetales	Spirochaetaceae	Spirochaeta_2
ASV1444	Proteobacteria	Alphaproteobacteria	Rhodobacterales	Rhodobacteraceae
ASV1445	Actinobacteria	Actinobacteria	Micrococcales	Microbacteriaceae	Microbacterium
ASV1446	Proteobacteria	Gammaproteobacteria	Betaproteobacteriales	Burkholderiaceae	GKS98_freshwater_group
ASV1447	Proteobacteria	Alphaproteobacteria	Caulobacterales	Hyphomonadaceae	Oceanicaulis
ASV1448	Bacteroidetes	Bacteroidia	Flavobacteriales	Flavobacteriaceae	Maribacter
ASV1449	Bacteroidetes	Bacteroidia	Flavobacteriales	Flavobacteriaceae
ASV1450	Proteobacteria	Gammaproteobacteria	Vibrionales	Vibrionaceae	Catenococcus
ASV1451	Proteobacteria	Alphaproteobacteria	Rhodovibrionales	Fodinicurvataceae	Fodinicurvata
ASV1452	Patescibacteria	Saccharimonadia	Saccharimonadales
ASV1453	Actinobacteria	Actinobacteria	Corynebacteriales	Corynebacteriaceae	Corynebacterium_1
ASV1455	Proteobacteria	Alphaproteobacteria	Rhodobacterales	Rhodobacteraceae	Thalassobius
ASV1456	Proteobacteria	Deltaproteobacteria	Bdellovibrionales	Bdellovibrionaceae	Bdellovibrio
ASV1457	Proteobacteria	Alphaproteobacteria	Rhizobiales	Rhizobiaceae
ASV1458	Bacteroidetes	Bacteroidia	Chitinophagales	Chitinophagaceae	Sediminibacterium
ASV1459	Firmicutes	Bacilli	Lactobacillales	Lactobacillaceae	Lactobacillus
ASV1460	Proteobacteria	Deltaproteobacteria	Myxococcales	Sandaracinaceae
ASV1461	Bacteroidetes	Bacteroidia	Bacteroidales	Marinifilaceae	Marinifilum
ASV1462	Proteobacteria	Gammaproteobacteria	Vibrionales	Vibrionaceae	Vibrio
ASV1463	Proteobacteria	Gammaproteobacteria	Vibrionales	Vibrionaceae
ASV1464	Proteobacteria	Deltaproteobacteria	Bdellovibrionales	Bacteriovoracaceae	Halobacteriovorax
ASV1465	Gemmatimonadetes	Longimicrobia	Longimicrobiales	Longimicrobiaceae
ASV1466	Actinobacteria	Actinobacteria	Corynebacteriales	Corynebacteriaceae	Corynebacterium_1
ASV1467	Proteobacteria	Alphaproteobacteria	Rickettsiales	Mitochondria
ASV1468	Epsilonbacteraeota	Campylobacteria	Campylobacterales	Arcobacteraceae	Arcobacter
ASV1469	Proteobacteria	Deltaproteobacteria	Bdellovibrionales	Bdellovibrionaceae	Bdellovibrio
ASV1470	Proteobacteria	Alphaproteobacteria	Rhodobacterales	Rhodobacteraceae
ASV1471	Proteobacteria	Gammaproteobacteria	EPR3968-O8a-Bc78
ASV1472	Bacteroidetes	Bacteroidia	Cytophagales	Cyclobacteriaceae	Persicobacter
ASV1473	Proteobacteria	Gammaproteobacteria	Cellvibrionales	Porticoccaceae	C1-B045
ASV1474	Proteobacteria	Gammaproteobacteria	Oceanospirillales	Halomonadaceae	Halomonas
ASV1476	Proteobacteria	Deltaproteobacteria	Bradymonadales
ASV1477	Chlamydiae	Chlamydiae	Chlamydiales	Simkaniaceae
ASV1478	Proteobacteria	Gammaproteobacteria	KI89A_clade
ASV1479	Proteobacteria	Alphaproteobacteria	Rhodobacterales	Rhodobacteraceae	Actibacterium
ASV1480	Proteobacteria	Gammaproteobacteria	Alteromonadales	Alteromonadaceae
ASV1481	Chloroflexi	Dehalococcoidia	SAR202_clade
ASV1482	Bacteroidetes	Bacteroidia	Chitinophagales	Chitinophagaceae	Sediminibacterium
ASV1483	Proteobacteria	Gammaproteobacteria	Betaproteobacteriales	Burkholderiaceae	Xenophilus
ASV1485	Armatimonadetes	Fimbriimonadia	Fimbriimonadales	Fimbriimonadaceae
ASV1486	Firmicutes	Clostridia	Clostridiales	Clostridiaceae_1	Clostridium_sensu_stricto_1
ASV1487	Proteobacteria	Alphaproteobacteria	Sphingomonadales	Sphingomonadaceae	Porphyrobacter
ASV1488	Proteobacteria	Alphaproteobacteria	Sphingomonadales	Sphingomonadaceae	Novosphingobium
ASV1489	Proteobacteria	Gammaproteobacteria	Cellvibrionales	Halieaceae	Parahaliea
ASV1490	Proteobacteria	Gammaproteobacteria	Alteromonadales	Pseudoalteromonadaceae	Pseudoalteromonas
ASV1491	Proteobacteria	Gammaproteobacteria	Gammaproteobacteria_Incertae_Sedis	Unknown_Family	Acidibacter
ASV1492	Dependentiae	Babeliae	Babeliales
ASV1493	Proteobacteria	Gammaproteobacteria	Pseudomonadales	Moraxellaceae	Acinetobacter
ASV1494	Proteobacteria	Alphaproteobacteria	SAR11_clade	Clade_I
ASV1495
ASV1496	Proteobacteria	Alphaproteobacteria	Rhodobacterales	Rhodobacteraceae	Roseobacter
ASV1497	Proteobacteria	Alphaproteobacteria	Rhodobacterales	Rhodobacteraceae
ASV1498	Actinobacteria	Actinobacteria	Micrococcales	Microbacteriaceae	Microbacterium
ASV1499	Proteobacteria	Gammaproteobacteria	Gammaproteobacteria_Incertae_Sedis	Unknown_Family
ASV1500	Bacteroidetes	Bacteroidia	Bacteroidales	Rikenellaceae	Rikenella
ASV1501	Proteobacteria	Deltaproteobacteria
ASV1502	Actinobacteria	Acidimicrobiia	Microtrichales	Microtrichaceae	Sva0996_marine_group
ASV1503	Proteobacteria	Alphaproteobacteria	SAR11_clade	Clade_I
ASV1504	Bacteroidetes	Bacteroidia	Flavobacteriales	Flavobacteriaceae	Salinimicrobium
ASV1505	Proteobacteria	Gammaproteobacteria	Alteromonadales	Alteromonadaceae	Aestuariibacter
ASV1506	Proteobacteria	Gammaproteobacteria	Betaproteobacteriales	Burkholderiaceae	Polynucleobacter
ASV1507	Proteobacteria	Deltaproteobacteria	SAR324_clade(Marine_group_B)
ASV1508	Proteobacteria	Alphaproteobacteria	Rhizobiales	Beijerinckiaceae	Methylobacterium
ASV1509	Proteobacteria	Gammaproteobacteria
ASV1510	Firmicutes	Clostridia	Clostridiales	Peptostreptococcaceae	Romboutsia
ASV1511	Proteobacteria	Alphaproteobacteria	Rhodospirillales	Magnetospirillaceae	Magnetospirillum
ASV1512	Proteobacteria	Alphaproteobacteria	Sphingomonadales	Sphingomonadaceae	Polymorphobacter
ASV1513	Proteobacteria	Alphaproteobacteria	Sphingomonadales	Sphingomonadaceae	Sphingorhabdus
ASV1514	Bacteroidetes	Bacteroidia	Flavobacteriales	Flavobacteriaceae
ASV1515	Proteobacteria	Gammaproteobacteria	Vibrionales	Vibrionaceae	Vibrio
ASV1516	Proteobacteria	Deltaproteobacteria	Bradymonadales
ASV1517	Proteobacteria	Gammaproteobacteria
ASV1518	Proteobacteria	Alphaproteobacteria	Micavibrionales
ASV1519	Proteobacteria	Gammaproteobacteria	Betaproteobacteriales	Aquaspirillaceae	Aquaspirillum
ASV1520	Patescibacteria	Gracilibacteria	JGI_0000069-P22
ASV1521	Proteobacteria	Gammaproteobacteria	Betaproteobacteriales	Burkholderiaceae	Massilia
ASV1522	Firmicutes	Bacilli	Bacillales
ASV1523	Proteobacteria	Gammaproteobacteria	Alteromonadales	Colwelliaceae	Thalassotalea
ASV1524	Proteobacteria	Deltaproteobacteria	Desulfobacterales	Desulfobulbaceae	Desulfofustis
ASV1525	Proteobacteria	Gammaproteobacteria	Oceanospirillales	Halomonadaceae	Halomonas
ASV1526	Proteobacteria	Gammaproteobacteria	Oceanospirillales	SS1-B-06-26
ASV1527	Proteobacteria	Gammaproteobacteria	Vibrionales	Vibrionaceae
ASV1528	Proteobacteria
ASV1529	Actinobacteria	Actinobacteria	Streptomycetales	Streptomycetaceae	Streptomyces
ASV1530	Actinobacteria	Actinobacteria	Micrococcales	Microbacteriaceae
ASV1531	Proteobacteria	Gammaproteobacteria	Pseudomonadales	Moraxellaceae	Acinetobacter
ASV1533	Actinobacteria	Actinobacteria	Corynebacteriales	Corynebacteriaceae	Corynebacterium
ASV1534	Actinobacteria	Actinobacteria	Corynebacteriales	Corynebacteriaceae	Corynebacterium_1
ASV1535	Chlamydiae	Chlamydiae	Chlamydiales	Parachlamydiaceae	Neochlamydia
ASV1536	Patescibacteria	Gracilibacteria	JGI_0000069-P22
ASV1537	Proteobacteria	Gammaproteobacteria	Betaproteobacteriales	Burkholderiaceae	Leptothrix
ASV1538	Firmicutes	Clostridia	Clostridiales	Clostridiaceae_1	Clostridium_sensu_stricto_6
ASV1539	Proteobacteria	Alphaproteobacteria	Rhizobiales	Beijerinckiaceae	Methylobacterium
ASV1540	Proteobacteria	Alphaproteobacteria	Rhodobacterales	Rhodobacteraceae	Roseobacter
ASV1541	Proteobacteria	Alphaproteobacteria	Rhodobacterales	Rhodobacteraceae	Paracoccus
ASV1542	Proteobacteria	Alphaproteobacteria
ASV1543	Proteobacteria	Alphaproteobacteria	Rhizobiales	Beijerinckiaceae	Methylobacterium
ASV1544	Proteobacteria	Alphaproteobacteria	Sphingomonadales	Sphingomonadaceae
ASV1545	Proteobacteria	Alphaproteobacteria	Rhizobiales	Stappiaceae	Labrenzia
ASV1546
ASV1547	Bacteroidetes	Bacteroidia	Flavobacteriales	Flavobacteriaceae
ASV1548	Proteobacteria	Gammaproteobacteria	Pseudomonadales	Pseudomonadaceae	Pseudomonas
ASV1549	Proteobacteria	Gammaproteobacteria
ASV1550	Proteobacteria	Gammaproteobacteria	Cellvibrionales	Halieaceae	Pseudohaliea
ASV1551	Proteobacteria	Gammaproteobacteria	Alteromonadales
ASV1552
ASV1553	Bacteroidetes	Bacteroidia	Flavobacteriales	Flavobacteriaceae
ASV1554	Proteobacteria	Alphaproteobacteria	Thalassobaculales
ASV1555	Proteobacteria	Alphaproteobacteria	Thalassobaculales
ASV1556	Proteobacteria	Alphaproteobacteria	Rhodovibrionales	Fodinicurvataceae	Fodinicurvata
ASV1557	Actinobacteria	Actinobacteria	Actinomycetales	Actinomycetaceae	Actinomyces
ASV1558	Actinobacteria	Actinobacteria	Corynebacteriales	Corynebacteriaceae	Lawsonella
ASV1559	Proteobacteria	Gammaproteobacteria	Alteromonadales	Alteromonadaceae	Alteromonas
ASV1560	Proteobacteria	Alphaproteobacteria	Rhodobacterales	Rhodobacteraceae
ASV1561	Proteobacteria	Alphaproteobacteria	Rhodobacterales	Rhodobacteraceae
ASV1562	Actinobacteria	Actinobacteria	Micrococcales	Microbacteriaceae	Microbacterium
ASV1563	Deinococcus-Thermus	Deinococci	Thermales	Thermaceae	Meiothermus
ASV1564	Bacteroidetes	Bacteroidia	Chitinophagales	Chitinophagaceae	Ferruginibacter
ASV1565	Bacteroidetes	Bacteroidia	Chitinophagales	Chitinophagaceae	Flavisolibacter
ASV1566	Planctomycetes	OM190
ASV1567	Proteobacteria	Alphaproteobacteria
ASV1568	Actinobacteria	Actinobacteria	Pseudonocardiales	Pseudonocardiaceae	Saccharopolyspora
ASV1569	Actinobacteria	Actinobacteria	Propionibacteriales	Propionibacteriaceae	Cutibacterium
ASV1570	Proteobacteria	Alphaproteobacteria	SAR11_clade	Clade_I	Clade_Ib
ASV1571	Bacteroidetes	Bacteroidia	Flavobacteriales	Flavobacteriaceae	Maritimimonas
ASV1572	Chlamydiae	Chlamydiae	Chlamydiales	Simkaniaceae
ASV1574	Proteobacteria	Alphaproteobacteria	Rhodobacterales	Rhodobacteraceae	Ruegeria
ASV1575	Firmicutes	Clostridia	Clostridiales	Clostridiaceae	Anaeromicrobium
ASV1576	Proteobacteria	Alphaproteobacteria	Caulobacterales	Parvularculaceae	Parvularcula
ASV1577	Proteobacteria	Deltaproteobacteria	Oligoflexales	Oligoflexaceae	Oligoflexus
ASV1578	Proteobacteria	Gammaproteobacteria	Cellvibrionales	Halieaceae	Pseudohaliea
ASV1579	Proteobacteria	Gammaproteobacteria	Oceanospirillales	Nitrincolaceae	Neptuniibacter
ASV1580	Proteobacteria	Gammaproteobacteria	Vibrionales	Vibrionaceae	Catenococcus
ASV1582	Actinobacteria	Actinobacteria	Micrococcales	Microbacteriaceae	Candidatus_Aquiluna
ASV1583	Firmicutes	Clostridia	Clostridiales	Ruminococcaceae	Ruminococcaceae_UCG-005
ASV1584	Proteobacteria	Gammaproteobacteria	Betaproteobacteriales	Burkholderiaceae	Pseudorhodoferax
ASV1585	Bacteroidetes	Bacteroidia	Cytophagales	Cyclobacteriaceae
ASV1586	Proteobacteria	Deltaproteobacteria	Bradymonadales
ASV1587	Proteobacteria	Alphaproteobacteria	Rhodobacterales	Rhodobacteraceae	Pseudodonghicola
ASV1588	Proteobacteria	Alphaproteobacteria	Rhodobacterales	Rhodobacteraceae	Aliiroseovarius
ASV1589	Proteobacteria	Alphaproteobacteria	Caulobacterales	Hyphomonadaceae	Ponticaulis
ASV1590	Proteobacteria	Alphaproteobacteria	Rhizobiales	Rhizobiaceae
ASV1591	Bacteroidetes	Bacteroidia	Chitinophagales
ASV1592	Proteobacteria	Gammaproteobacteria	Betaproteobacteriales	Burkholderiaceae	Piscinibacter
ASV1593	Proteobacteria	Gammaproteobacteria	Betaproteobacteriales	Burkholderiaceae	Massilia
ASV1594	Chloroflexi	Dehalococcoidia	SAR202_clade
ASV1595	Proteobacteria	Alphaproteobacteria	Rhodobacterales	Rhodobacteraceae	Loktanella
ASV1596	Proteobacteria	Deltaproteobacteria	Bdellovibrionales	Bacteriovoracaceae	Peredibacter
ASV1597	Firmicutes	Bacilli	Lactobacillales	Carnobacteriaceae
ASV1598	Bacteroidetes	Bacteroidia	Flavobacteriales	Flavobacteriaceae	Gilvibacter
ASV1599	Proteobacteria	Alphaproteobacteria	Caulobacterales	Hyphomonadaceae	Oceanicaulis
ASV1600	Firmicutes	Clostridia	Clostridiales	Peptococcaceae
ASV1601	Bacteroidetes	Bacteroidia	Flavobacteriales	Flavobacteriaceae	Nonlabens
ASV1602	Actinobacteria	Acidimicrobiia	Microtrichales	Iamiaceae	Iamia
ASV1603	Proteobacteria	Deltaproteobacteria	Oligoflexales	0319-6G20
ASV1604	Actinobacteria	Actinobacteria	Micrococcales	Promicromonosporaceae	Cellulosimicrobium
ASV1605	Proteobacteria	Gammaproteobacteria	Alteromonadales	Alteromonadaceae
ASV1606	Actinobacteria	Actinobacteria	Micrococcales	Microbacteriaceae	Microbacterium
ASV1607	Proteobacteria	Gammaproteobacteria
ASV1608	Proteobacteria	Gammaproteobacteria	Gammaproteobacteria_Incertae_Sedis	Unknown_Family	Marinicella
ASV1610	Proteobacteria	Gammaproteobacteria	Betaproteobacteriales	Burkholderiaceae
ASV1611	Proteobacteria	Gammaproteobacteria	EC3
ASV1612	Firmicutes	Clostridia	Clostridiales	Family_XII	Fusibacter
ASV1613	Proteobacteria	Alphaproteobacteria	Rhodobacterales	Rhodobacteraceae	Paracoccus
ASV1614	Firmicutes	Bacilli	Bacillales	Bacillaceae	Bacillus
ASV1615	Proteobacteria	Deltaproteobacteria	Myxococcales	Haliangiaceae	Haliangium
ASV1616	Firmicutes	Bacilli	Lactobacillales	Streptococcaceae	Streptococcus
ASV1617	Proteobacteria	Alphaproteobacteria	Sphingomonadales	Sphingomonadaceae	Sphingomonas
ASV1618	Proteobacteria	Gammaproteobacteria	Alteromonadales	Pseudoalteromonadaceae	Algicola
ASV1619	Proteobacteria	Gammaproteobacteria
ASV1620	Bacteroidetes	Bacteroidia	Flavobacteriales	Flavobacteriaceae	Aureivirga
ASV1621	Proteobacteria	Alphaproteobacteria	Rhodovibrionales	Kiloniellaceae	Tistlia
ASV1622	Actinobacteria	Actinobacteria	Pseudonocardiales	Pseudonocardiaceae
ASV1623	Proteobacteria	Alphaproteobacteria	SAR11_clade	Clade_II
ASV1624	Proteobacteria	Alphaproteobacteria	SAR11_clade	Clade_II
ASV1625	Bacteroidetes	Bacteroidia	Bacteroidales	Prevotellaceae	Prevotella_7
ASV1626	Planctomycetes	Planctomycetacia	Planctomycetales	Rubinisphaeraceae	Planctomicrobium
ASV1627	Chlamydiae	Chlamydiae	Chlamydiales	Simkaniaceae
ASV1628	Proteobacteria	Alphaproteobacteria	Rhodobacterales	Rhodobacteraceae
ASV1629	Proteobacteria	Alphaproteobacteria	Rhodobacterales	Rhodobacteraceae	Actibacterium
ASV1630	Proteobacteria	Alphaproteobacteria	Rhodobacterales	Rhodobacteraceae
ASV1631	Proteobacteria	Alphaproteobacteria	Rhodobacterales	Rhodobacteraceae
ASV1632	Bacteroidetes	Bacteroidia	Chitinophagales	Chitinophagaceae	Sediminibacterium
ASV1633	Proteobacteria	Gammaproteobacteria	Betaproteobacteriales	Burkholderiaceae	Burkholderia-Caballeronia-Paraburkholderia
ASV1634	Proteobacteria	Gammaproteobacteria	Betaproteobacteriales	Burkholderiaceae
ASV1635	Proteobacteria	Alphaproteobacteria	Rhodobacterales	Rhodobacteraceae	Rubellimicrobium
ASV1636	Firmicutes	Bacilli	Bacillales	Bacillaceae	Bacillus
ASV1637	Firmicutes	Bacilli	Bacillales	Staphylococcaceae	Staphylococcus
ASV1638	Proteobacteria	Alphaproteobacteria
ASV1639	Actinobacteria	Actinobacteria	Micromonosporales	Micromonosporaceae	Longispora
ASV1640	Bacteroidetes	Bacteroidia
ASV1641	Actinobacteria	Acidimicrobiia	Actinomarinales	Actinomarinaceae	Candidatus_Actinomarina
ASV1642	Chlamydiae	Chlamydiae	Chlamydiales	Simkaniaceae
ASV1643	Bacteroidetes	Bacteroidia	Flavobacteriales	Flavobacteriaceae	Salinimicrobium
ASV1644	Proteobacteria	Gammaproteobacteria
ASV1645	Proteobacteria	Alphaproteobacteria	Rhodobacterales	Rhodobacteraceae	Pseudodonghicola
ASV1646	Proteobacteria	Gammaproteobacteria	JTB23
ASV1647	Proteobacteria	Gammaproteobacteria	Betaproteobacteriales	Burkholderiaceae	Ideonella
ASV1648	Proteobacteria	Gammaproteobacteria	Betaproteobacteriales	Burkholderiaceae
ASV1649	Proteobacteria	Gammaproteobacteria	Betaproteobacteriales	Neisseriaceae
ASV1650	Proteobacteria	Alphaproteobacteria	Rhodobacterales	Rhodobacteraceae	Actibacterium
ASV1651	Proteobacteria	Alphaproteobacteria	Rhodobacterales	Rhodobacteraceae
ASV1652	Proteobacteria	Alphaproteobacteria	Azospirillales	Azospirillaceae	Azospirillum
ASV1653	Proteobacteria	Alphaproteobacteria	Rhizobiales	Hyphomicrobiaceae	Filomicrobium
ASV1654	Proteobacteria	Alphaproteobacteria	Rhizobiales	Rhizobiales_Incertae_Sedis	Bauldia
ASV1655	Proteobacteria	Gammaproteobacteria
ASV1656	Proteobacteria	Alphaproteobacteria	Caulobacterales	Hyphomonadaceae	Maricaulis
ASV1657	Proteobacteria	Alphaproteobacteria	Rickettsiales
ASV1658	Proteobacteria
ASV1659	Bacteroidetes	Bacteroidia	Flavobacteriales	Flavobacteriaceae
ASV1660	Actinobacteria	Thermoleophilia	Gaiellales
ASV1661	Proteobacteria	Gammaproteobacteria	Pseudomonadales	Pseudomonadaceae	Pseudomonas
ASV1662	Proteobacteria	Gammaproteobacteria	Alteromonadales	Colwelliaceae	Thalassotalea
ASV1663	Proteobacteria	Gammaproteobacteria	Alteromonadales	Colwelliaceae	Thalassotalea
ASV1664	Proteobacteria	Gammaproteobacteria	Vibrionales	Vibrionaceae
ASV1665	Proteobacteria	Gammaproteobacteria	Vibrionales	Vibrionaceae	Vibrio
ASV1666	Proteobacteria	Alphaproteobacteria
ASV1668	Proteobacteria	Alphaproteobacteria	Rhodobacterales	Rhodobacteraceae
ASV1669	Bacteroidetes	Bacteroidia	Chitinophagales	Chitinophagaceae
ASV1670	Proteobacteria	Alphaproteobacteria	Rhodobacterales	Rhodobacteraceae
ASV1671	Proteobacteria	Alphaproteobacteria	Thalassobaculales	Nisaeaceae	Nisaea
ASV1672	Proteobacteria	Deltaproteobacteria	Bdellovibrionales	Bdellovibrionaceae	OM27_clade
ASV1673	Proteobacteria	Gammaproteobacteria	Coxiellales	Coxiellaceae	Coxiella
ASV1674	Proteobacteria	Gammaproteobacteria	Coxiellales	Coxiellaceae	Coxiella
ASV1675	Firmicutes	Bacilli	Lactobacillales	Streptococcaceae	Lactococcus
ASV1676	Firmicutes	Clostridia	Clostridiales	Clostridiaceae_4	Paramaledivibacter
ASV1677	Proteobacteria	Gammaproteobacteria	Oceanospirillales	Halomonadaceae	Marinospirillum
ASV1678	Proteobacteria	Gammaproteobacteria	Oceanospirillales	SS1-B-06-26
ASV1679	Proteobacteria	Gammaproteobacteria	Oceanospirillales	Endozoicomonadaceae	Endozoicomonas
ASV1680	Proteobacteria	Gammaproteobacteria
ASV1681	Proteobacteria	Gammaproteobacteria	Vibrionales	Vibrionaceae	Catenococcus
ASV1682	Proteobacteria	Gammaproteobacteria	Vibrionales	Vibrionaceae
ASV1683	Proteobacteria	Alphaproteobacteria	Rhizobiales	Beijerinckiaceae	Methylobacterium
ASV1684	Proteobacteria	Gammaproteobacteria	Alteromonadales	Shewanellaceae	Ferrimonas
ASV1686	Proteobacteria	Alphaproteobacteria	Rhodobacterales	Rhodobacteraceae
ASV1687	Proteobacteria	Gammaproteobacteria	Alteromonadales	Alteromonadaceae
ASV1688	Proteobacteria	Gammaproteobacteria	Steroidobacterales	Steroidobacteraceae
ASV1689	Acidobacteria	Acidobacteriia	Solibacterales	Solibacteraceae_(Subgroup_3)	PAUC26f
ASV1690	Proteobacteria	Alphaproteobacteria
ASV1691	Proteobacteria	Alphaproteobacteria	Rhodobacterales	Rhodobacteraceae	Roseibacterium
ASV1692	Proteobacteria	Alphaproteobacteria	Rhizobiales	Rhizobiaceae	Allorhizobium-Neorhizobium-Pararhizobium-Rhizobium
ASV1693	Firmicutes	Bacilli	Bacillales	Bacillaceae	Bacillus
ASV1694	Proteobacteria	Alphaproteobacteria
ASV1695	Firmicutes	Bacilli	Bacillales	Bacillaceae	Aquibacillus
ASV1696	Firmicutes	Bacilli	Bacillales	Thermoactinomycetaceae	Planifilum
ASV1697	Proteobacteria	Gammaproteobacteria	Oceanospirillales	Halomonadaceae
ASV1698	Lentisphaerae	Oligosphaeria	P.palmC41
ASV1699	Actinobacteria	Actinobacteria	Corynebacteriales	Dietziaceae	Dietzia
ASV1700	Chlamydiae	Chlamydiae	Chlamydiales	Simkaniaceae	Ga0074140
ASV1701	Bacteroidetes	Bacteroidia	Flavobacteriales	Flavobacteriaceae	Salinimicrobium
ASV1702	Proteobacteria	Alphaproteobacteria	Rhodobacterales	Rhodobacteraceae
ASV1703	Dadabacteria	Dadabacteriia	Dadabacteriales
ASV1704	Proteobacteria	Gammaproteobacteria	Betaproteobacteriales	Aquaspirillaceae	Rivicola
ASV1705	Proteobacteria	Gammaproteobacteria	Betaproteobacteriales	Methylophilaceae	Methylotenera
ASV1706	Firmicutes	Clostridia	Clostridiales	Family_XII	Fusibacter
ASV1707	Proteobacteria	Alphaproteobacteria	Rhodobacterales	Rhodobacteraceae	Roseibacterium
ASV1708	Proteobacteria	Alphaproteobacteria	Rhodobacterales	Rhodobacteraceae	Actibacterium
ASV1709	Proteobacteria	Alphaproteobacteria	Rhizobiales	Rhizobiales_Incertae_Sedis	Bauldia
ASV1710	Proteobacteria	Deltaproteobacteria	Bdellovibrionales	Bacteriovoracaceae	Peredibacter
ASV1711	Firmicutes	Bacilli	Bacillales	Bacillaceae	Bacillus
ASV1712	Firmicutes	Bacilli	Bacillales	Bacillaceae
ASV1713	Proteobacteria	Alphaproteobacteria	Caulobacterales	Caulobacteraceae	Caulobacter
ASV1715	Proteobacteria	Gammaproteobacteria	Alteromonadales	Idiomarinaceae	Idiomarina
ASV1716	Proteobacteria	Gammaproteobacteria	Alteromonadales	Pseudoalteromonadaceae	Pseudoalteromonas
ASV1718	Proteobacteria	Alphaproteobacteria
ASV1719	Proteobacteria	Gammaproteobacteria	Alteromonadales	Shewanellaceae	Ferrimonas
ASV1720	Firmicutes	Clostridia	Clostridiales	Family_XII	Fusibacter
ASV1721	Actinobacteria	Actinobacteria	Micrococcales	Microbacteriaceae	Rhodoluna
ASV1722	Actinobacteria	Acidimicrobiia	IMCC26256
ASV1723	Proteobacteria	Alphaproteobacteria	Caulobacterales	Caulobacteraceae	Phenylobacterium
ASV1724	Acidobacteria	Thermoanaerobaculia	Thermoanaerobaculales	Thermoanaerobaculaceae	Subgroup_10
ASV1725	Actinobacteria	Actinobacteria	Corynebacteriales	Corynebacteriaceae	Corynebacterium_1
ASV1726	Actinobacteria	Actinobacteria	Micrococcales	Microbacteriaceae	Galbitalea
ASV1727	Actinobacteria	Actinobacteria	Micrococcales	Micrococcaceae	Micrococcus
ASV1728	Planctomycetes	Planctomycetacia	Pirellulales	Pirellulaceae	Blastopirellula
ASV1729	Chlamydiae	Chlamydiae	Chlamydiales	Parachlamydiaceae	Neochlamydia
ASV1730	Proteobacteria	Alphaproteobacteria	Rhodobacterales	Rhodobacteraceae	Palleronia
ASV1731	Spirochaetes	Spirochaetia	Spirochaetales	Spirochaetaceae	Spirochaeta_2
ASV1732	Proteobacteria	Alphaproteobacteria	Rhodobacterales	Rhodobacteraceae	Marinovum
ASV1733	Proteobacteria	Alphaproteobacteria	Rhodobacterales	Rhodobacteraceae	Pseudodonghicola
ASV1734	Proteobacteria	Gammaproteobacteria	Alteromonadales	Alteromonadaceae	Alteromonas
ASV1735	Proteobacteria	Gammaproteobacteria
ASV1737	Proteobacteria	Gammaproteobacteria	Nitrosococcales	Methylophagaceae	Methylophaga
ASV1738	Proteobacteria	Gammaproteobacteria	Betaproteobacteriales	Burkholderiaceae	Tibeticola
ASV1739	Proteobacteria	Gammaproteobacteria
ASV1740	Proteobacteria	Gammaproteobacteria	SAR86_clade
ASV1741	Firmicutes	Bacilli	Bacillales	Bacillaceae	Bacillus
ASV1742	Proteobacteria	Alphaproteobacteria	Sphingomonadales	Sphingomonadaceae	Sphingorhabdus
ASV1743	Bacteroidetes	Bacteroidia
ASV1744	Proteobacteria	Alphaproteobacteria	Rhizobiales	Rhizobiaceae	Roseitalea
ASV1745	Proteobacteria
ASV1746	Proteobacteria	Deltaproteobacteria	Bdellovibrionales	Bdellovibrionaceae	Bdellovibrio
ASV1747	Proteobacteria	Gammaproteobacteria	Oceanospirillales	Nitrincolaceae	Marinobacterium
ASV1748	Proteobacteria	Alphaproteobacteria	Rhodospirillales	Terasakiellaceae
ASV1749	Proteobacteria	Alphaproteobacteria	Rhodovibrionales	Kiloniellaceae	Tistlia
ASV1750	Proteobacteria	Alphaproteobacteria	Rickettsiales	Rickettsiaceae
ASV1751	Proteobacteria
ASV1752	Proteobacteria	Alphaproteobacteria	Rickettsiales	Mitochondria
ASV1753	Actinobacteria	Actinobacteria	Corynebacteriales	Corynebacteriaceae	Corynebacterium_1
ASV1754	Proteobacteria	Alphaproteobacteria	Rhodobacterales	Rhodobacteraceae
ASV1755	Proteobacteria	Alphaproteobacteria	Caulobacterales	Hyphomonadaceae	Ponticaulis
ASV1756	Proteobacteria	Alphaproteobacteria	Caulobacterales	Hyphomonadaceae
ASV1757	Bacteroidetes	Bacteroidia	Cytophagales	Cyclobacteriaceae	Persicobacter
ASV1758	Proteobacteria	Gammaproteobacteria
ASV1759	Bacteroidetes	Bacteroidia	Chitinophagales	Saprospiraceae	Saprospira
ASV1760	Proteobacteria	Gammaproteobacteria	Betaproteobacteriales	Burkholderiaceae	GKS98_freshwater_group
ASV1761	Proteobacteria	Gammaproteobacteria	Betaproteobacteriales	Burkholderiaceae	Undibacterium
ASV1762	Bacteroidetes	Bacteroidia	Sphingobacteriales	NS11-12_marine_group
ASV1763	Proteobacteria	Alphaproteobacteria	Caulobacterales	Parvularculaceae
ASV1764	Proteobacteria	Alphaproteobacteria	Rhizobiales	Rhizobiaceae	Aureimonas
ASV1765	Bacteroidetes	Bacteroidia	Flavobacteriales	Flavobacteriaceae	Mesoflavibacter
ASV1766	Bacteroidetes	Bacteroidia	Flavobacteriales	Flavobacteriaceae	Nonlabens
ASV1767	Proteobacteria	Gammaproteobacteria	Vibrionales	Vibrionaceae	Grimontia
ASV1768	Proteobacteria	Gammaproteobacteria	Vibrionales	Vibrionaceae	Catenococcus
ASV1769	Proteobacteria	Gammaproteobacteria	Vibrionales	Vibrionaceae	Vibrio
ASV1770	Proteobacteria	Gammaproteobacteria	Vibrionales	Vibrionaceae
ASV1771	Planctomycetes	Phycisphaerae	Phycisphaerales	Phycisphaeraceae	SM1A02
ASV1772	Patescibacteria	Saccharimonadia	Saccharimonadales
ASV1773	Proteobacteria	Gammaproteobacteria	Alteromonadales	Pseudoalteromonadaceae	Algicola
ASV1774	Proteobacteria	Gammaproteobacteria	Pasteurellales	Pasteurellaceae	Haemophilus
ASV1775	Bacteroidetes	Bacteroidia	Cytophagales	Spirosomaceae	Dyadobacter
ASV1776	Actinobacteria	Acidimicrobiia	Microtrichales	Ilumatobacteraceae	Ilumatobacter
ASV1777	Proteobacteria	Alphaproteobacteria	Rhodobacterales	Rhodobacteraceae
ASV1778	Proteobacteria	Alphaproteobacteria	Rhodobacterales	Rhodobacteraceae	Epibacterium
ASV1779	Proteobacteria
ASV1780	Actinobacteria	Actinobacteria	Micrococcales	Microbacteriaceae	Microbacterium
ASV1781	Proteobacteria	Alphaproteobacteria	Rickettsiales	Rickettsiaceae
ASV1782	Proteobacteria	Gammaproteobacteria	Betaproteobacteriales	Rhodocyclaceae	Zoogloea
ASV1783	Proteobacteria	Deltaproteobacteria	Bdellovibrionales	Bacteriovoracaceae	Halobacteriovorax
ASV1784	Proteobacteria	Deltaproteobacteria	Bdellovibrionales	Bacteriovoracaceae	Peredibacter
ASV1785	Proteobacteria	Alphaproteobacteria	Rickettsiales	Anaplasmataceae
ASV1786	Firmicutes	Bacilli	Bacillales	Bacillaceae
ASV1787	Firmicutes	Bacilli	Bacillales	Family_XII	Exiguobacterium
ASV1788	Proteobacteria	Alphaproteobacteria
ASV1789	Proteobacteria	Alphaproteobacteria	Sphingomonadales	Sphingomonadaceae	Hephaestia
ASV1790	Fusobacteria	Fusobacteriia	Fusobacteriales	Fusobacteriaceae	Propionigenium
ASV1791	Bacteroidetes	Bacteroidia	Flavobacteriales	Flavobacteriaceae
ASV1792	Proteobacteria	Gammaproteobacteria	Alteromonadales	Colwelliaceae	Thalassotalea
ASV1793	Proteobacteria	Gammaproteobacteria	Alteromonadales	Pseudoalteromonadaceae	Pseudoalteromonas
ASV1794	Proteobacteria	Gammaproteobacteria	Cellvibrionales	Cellvibrionaceae
ASV1795	Proteobacteria	Gammaproteobacteria
ASV1796	Proteobacteria	Gammaproteobacteria	Vibrionales	Vibrionaceae
ASV1797	Proteobacteria	Gammaproteobacteria	Vibrionales	Vibrionaceae	Photobacterium
ASV1798	Proteobacteria	Gammaproteobacteria	Vibrionales	Vibrionaceae	Aliivibrio
ASV1799	Proteobacteria	Alphaproteobacteria	Micavibrionales	Micavibrionaceae
ASV1800	Proteobacteria	Gammaproteobacteria	Francisellales	Francisellaceae
ASV1801	Proteobacteria	Gammaproteobacteria
ASV1802	Bacteroidetes	Ignavibacteria	OPB56
ASV1803	Actinobacteria	Actinobacteria	Corynebacteriales	Corynebacteriaceae	Corynebacterium_1
ASV1804	Chlamydiae	Chlamydiae	Chlamydiales	Simkaniaceae
ASV1805	Patescibacteria	Parcubacteria	Candidatus_Moranbacteria
ASV1806	Epsilonbacteraeota	Campylobacteria	Campylobacterales	Arcobacteraceae	Arcobacter
ASV1807	Proteobacteria	Gammaproteobacteria	Betaproteobacteriales	Rhodocyclaceae	Candidatus_Accumulibacter
ASV1808	Firmicutes	Clostridia	Clostridiales	Clostridiaceae_1	Clostridium_sensu_stricto_1
ASV1809	Firmicutes	Bacilli	Bacillales	Bacillaceae	Bacillus
ASV1810	Firmicutes	Bacilli	Lactobacillales	Carnobacteriaceae	Dolosigranulum
ASV1811	Proteobacteria	Gammaproteobacteria	Alteromonadales	Pseudoalteromonadaceae	Algicola
ASV1812	Proteobacteria	Gammaproteobacteria	Vibrionales	Vibrionaceae
ASV1813	Proteobacteria	Gammaproteobacteria	Vibrionales	Vibrionaceae	Catenococcus
ASV1814	Proteobacteria	Gammaproteobacteria	Vibrionales	Vibrionaceae
ASV1815	Actinobacteria	Actinobacteria	Micrococcales	Microbacteriaceae	Rhodoluna
ASV1816	Actinobacteria	Acidimicrobiia	Microtrichales	Iamiaceae	Iamia
ASV1817	Proteobacteria	Gammaproteobacteria
ASV1818	Bacteroidetes	Bacteroidia	Cytophagales	Cyclobacteriaceae	Nafulsella
ASV1819	Proteobacteria	Gammaproteobacteria
ASV1820	Planctomycetes	Planctomycetacia	Pirellulales	Pirellulaceae	Pir4_lineage
ASV1821	Proteobacteria	Alphaproteobacteria	Rhodobacterales	Rhodobacteraceae	Litoreibacter
ASV1822	Proteobacteria	Alphaproteobacteria	Rhodobacterales	Rhodobacteraceae	Marinovum
ASV1823	Proteobacteria	Gammaproteobacteria	Alteromonadales	Alteromonadaceae	Aestuariibacter
ASV1824	Bacteroidetes	Bacteroidia	Chitinophagales	Chitinophagaceae	Sediminibacterium
ASV1825	Epsilonbacteraeota	Campylobacteria	Campylobacterales	Arcobacteraceae	Arcobacter
ASV1827	Proteobacteria	Gammaproteobacteria	Betaproteobacteriales	Neisseriaceae	Neisseria
ASV1828	Patescibacteria	Gracilibacteria	Candidatus_Peregrinibacteria
ASV1829	Firmicutes	Clostridia	Clostridiales	Clostridiaceae_1
ASV1830	Proteobacteria	Gammaproteobacteria
ASV1831	Proteobacteria	Alphaproteobacteria
ASV1832	Firmicutes	Bacilli	Bacillales	Bacillaceae	Bacillus
ASV1833	Proteobacteria	Alphaproteobacteria	Sphingomonadales	Sphingomonadaceae	Rhizorhapis
ASV1834	Proteobacteria	Alphaproteobacteria	Sphingomonadales	Sphingomonadaceae	Erythrobacter
ASV1835	Proteobacteria	Alphaproteobacteria	Sphingomonadales	Sphingomonadaceae	Sphingorhabdus
ASV1836	Proteobacteria
ASV1837	Bacteroidetes	Bacteroidia	Flavobacteriales	Flavobacteriaceae	NS4_marine_group
ASV1838	Proteobacteria	Alphaproteobacteria	Rhizobiales	Hyphomicrobiaceae	Filomicrobium
ASV1839	Proteobacteria	Gammaproteobacteria	Cellvibrionales
ASV1840	Proteobacteria	Gammaproteobacteria	Alteromonadales	Colwelliaceae
ASV1841	Proteobacteria	Gammaproteobacteria	Alteromonadales	Idiomarinaceae	Idiomarina
ASV1842	Proteobacteria	Gammaproteobacteria	Cellvibrionales	Halieaceae	Parahaliea
ASV1843	Proteobacteria	Gammaproteobacteria	Vibrionales	Vibrionaceae	Photobacterium
ASV1844	Proteobacteria	Gammaproteobacteria	Vibrionales	Vibrionaceae
ASV1845	Proteobacteria	Gammaproteobacteria	Vibrionales	Vibrionaceae	Photobacterium
ASV1846	Bacteroidetes	Bacteroidia	Flavobacteriales	NS9_marine_group
ASV1847	Proteobacteria	Gammaproteobacteria	Enterobacteriales	Enterobacteriaceae
ASV1848	Proteobacteria	Deltaproteobacteria	Oligoflexales	0319-6G20
ASV1849	Cyanobacteria	Oxyphotobacteria	Chloroplast
ASV1850	Chloroflexi	Anaerolineae	Ardenticatenales	Ardenticatenaceae
ASV1851	Proteobacteria	Alphaproteobacteria	Rhodobacterales	Rhodobacteraceae	Ruegeria
ASV1852	Proteobacteria	Alphaproteobacteria	Rhodobacterales	Rhodobacteraceae	Marinovum
ASV1853	Epsilonbacteraeota	Campylobacteria	Campylobacterales	Arcobacteraceae	Arcobacter
ASV1854	Proteobacteria	Gammaproteobacteria	Betaproteobacteriales	Burkholderiaceae	Massilia
ASV1855	Proteobacteria	Alphaproteobacteria
ASV1856	Proteobacteria	Alphaproteobacteria	Rhodobacterales	Rhodobacteraceae	Albimonas
ASV1857	Firmicutes	Bacilli	Lactobacillales	Aerococcaceae	Facklamia
ASV1858	Proteobacteria	Alphaproteobacteria
ASV1859	Firmicutes	Clostridia	Clostridiales	Clostridiaceae_4	Paramaledivibacter
ASV1860	Bacteroidetes	Bacteroidia	Cytophagales	Hymenobacteraceae	Pontibacter
ASV1861	Proteobacteria	Deltaproteobacteria	Myxococcales	Polyangiaceae
ASV1862	Proteobacteria	Deltaproteobacteria	PB19
ASV1863	Proteobacteria	Gammaproteobacteria	Gammaproteobacteria_Incertae_Sedis	Unknown_Family	Sulfuriflexus
ASV1864	Proteobacteria	Deltaproteobacteria	Desulfobacterales	Desulfobulbaceae
ASV1865	Proteobacteria	Gammaproteobacteria	Alteromonadales	Colwelliaceae	Thalassotalea
ASV1866	Proteobacteria	Gammaproteobacteria	Alteromonadales	Marinobacteraceae	Marinobacter
ASV1867	Proteobacteria	Gammaproteobacteria	Cellvibrionales	BD2-7
ASV1868	Proteobacteria	Alphaproteobacteria	Micavibrionales	Micavibrionaceae
ASV1869	Proteobacteria	Gammaproteobacteria
ASV1870	Proteobacteria	Alphaproteobacteria	Rhizobiales	Beijerinckiaceae	Methylobacterium
ASV1871	Proteobacteria	Alphaproteobacteria	Reyranellales	Reyranellaceae
ASV1872	Proteobacteria	Alphaproteobacteria	Azospirillales	Azospirillaceae	Niveispirillum
ASV1873	Proteobacteria	Alphaproteobacteria	Rhodobacterales	Rhodobacteraceae	Loktanella
ASV1874	Proteobacteria	Alphaproteobacteria	Rhodobacterales	Rhodobacteraceae	Roseovarius
ASV1875	Proteobacteria	Alphaproteobacteria	Rhodobacterales	Rhodobacteraceae	Roseovarius
ASV1876	Proteobacteria	Alphaproteobacteria	Caulobacterales	Hyphomonadaceae	Henriciella
ASV1877	Proteobacteria	Alphaproteobacteria	Caulobacterales	Hyphomonadaceae	Hyphomonas
ASV1878	Proteobacteria	Alphaproteobacteria	Rhizobiales	Rhizobiaceae	Roseitalea
ASV1879	Proteobacteria	Gammaproteobacteria	Alteromonadales	Alteromonadaceae
ASV1880	Bacteroidetes	Bacteroidia	Chitinophagales	Saprospiraceae
ASV1881	Epsilonbacteraeota	Campylobacteria	Campylobacterales	Arcobacteraceae	Arcobacter
ASV1882	Proteobacteria	Gammaproteobacteria	Betaproteobacteriales	Burkholderiaceae	Burkholderia-Caballeronia-Paraburkholderia
ASV1883	Proteobacteria	Alphaproteobacteria	Rhizobiales	Xanthobacteraceae	Rhodopseudomonas
ASV1884	Proteobacteria	Alphaproteobacteria	Rhodobacterales	Rhodobacteraceae	Paracoccus
ASV1885	Proteobacteria	Alphaproteobacteria	Rhodobacterales	Rhodobacteraceae
ASV1886	Proteobacteria	Alphaproteobacteria	Rhodobacterales	Rhodobacteraceae	Pseudorhodobacter
ASV1887	Proteobacteria	Deltaproteobacteria	Bdellovibrionales	Bdellovibrionaceae	OM27_clade
ASV1888	Firmicutes	Clostridia	Clostridiales	Lachnospiraceae
ASV1889	Proteobacteria	Gammaproteobacteria
ASV1890	Proteobacteria	Alphaproteobacteria	Rhizobiales	Thermopetrobacteraceae	Thermopetrobacter
ASV1891	Firmicutes	Bacilli	Bacillales	Staphylococcaceae	Staphylococcus
ASV1892	Proteobacteria	Alphaproteobacteria
ASV1893	Proteobacteria	Alphaproteobacteria
ASV1894	Proteobacteria	Deltaproteobacteria	Desulfobacterales	Desulfobulbaceae	Desulfofustis
ASV1895	Proteobacteria	Gammaproteobacteria	Oceanospirillales	Nitrincolaceae	Marinobacterium
ASV1896	Proteobacteria	Gammaproteobacteria	Oceanospirillales	Alcanivoracaceae	Alcanivorax
ASV1897	Proteobacteria	Gammaproteobacteria	Vibrionales	Vibrionaceae	Catenococcus
ASV1898	Proteobacteria	Gammaproteobacteria	Vibrionales	Vibrionaceae	Catenococcus
ASV1899	Proteobacteria	Gammaproteobacteria	Vibrionales	Vibrionaceae	Catenococcus
ASV1900	Proteobacteria	Alphaproteobacteria	Rhodospirillales	Terasakiellaceae
ASV1901	Proteobacteria	Alphaproteobacteria
ASV1902	Actinobacteria	Actinobacteria	PeM15
ASV1903	Dependentiae	Babeliae	Babeliales
ASV1904	Proteobacteria	Alphaproteobacteria	Rickettsiales
ASV1905	Actinobacteria	Actinobacteria	Micrococcales	Dermacoccaceae	Dermacoccus
ASV1906	Chlamydiae	Chlamydiae	Chlamydiales	Simkaniaceae
ASV1907	Thaumarchaeota	Nitrososphaeria	Nitrosopumilales	Nitrosopumilaceae
ASV1908	Planctomycetes	Planctomycetacia	Planctomycetales	Rubinisphaeraceae	Planctomicrobium
ASV1909	Proteobacteria	Deltaproteobacteria	Bradymonadales
ASV1910	Proteobacteria	Gammaproteobacteria	Alteromonadales	Alteromonadaceae	Alteromonas
ASV1911	Proteobacteria	Alphaproteobacteria	Rhodobacterales	Rhodobacteraceae	Tabrizicola
ASV1912	Proteobacteria	Gammaproteobacteria	Ga0077536
ASV1913	Proteobacteria	Gammaproteobacteria	Betaproteobacteriales	Burkholderiaceae	Xylophilus
ASV1914	Firmicutes	Clostridia	Clostridiales	Family_XII	Fusibacter
ASV1915	Proteobacteria	Gammaproteobacteria	KI89A_clade
ASV1916	Firmicutes	Bacilli	Bacillales	Bacillaceae	Anaerobacillus
ASV1917	Proteobacteria	Alphaproteobacteria	Rhodobacterales	Rhodobacteraceae	Rubrimonas
ASV1918	Bacteroidetes	Bacteroidia	Cytophagales	Amoebophilaceae	Candidatus_Amoebophilus
ASV1919	Planctomycetes	Phycisphaerae	Phycisphaerales	Phycisphaeraceae	CL500-3
ASV1920	Proteobacteria	Alphaproteobacteria	Rhizobiales	Rhizobiaceae	Aureimonas
ASV1921	Bacteroidetes	Bacteroidia	Flavobacteriales	Flavobacteriaceae	Tenacibaculum
ASV1922	Proteobacteria	Gammaproteobacteria	Oceanospirillales	Nitrincolaceae	Marinobacterium
ASV1923	Proteobacteria	Gammaproteobacteria	Legionellales	Legionellaceae	Legionella
ASV1924	Proteobacteria	Gammaproteobacteria	Oceanospirillales	Halomonadaceae	Oceanospirillum
ASV1925	Proteobacteria	Gammaproteobacteria	Oceanospirillales	Nitrincolaceae	Marinobacterium
ASV1926	Proteobacteria	Gammaproteobacteria	Vibrionales	Vibrionaceae	Catenococcus
ASV1927	Actinobacteria	Acidimicrobiia	Actinomarinales
ASV1928	Proteobacteria	Deltaproteobacteria
ASV1929	Actinobacteria	Actinobacteria	Actinomycetales	Actinomycetaceae
ASV1930	Planctomycetes	Planctomycetacia	Pirellulales	Pirellulaceae	Blastopirellula
ASV1931	Proteobacteria	Deltaproteobacteria	Bradymonadales
ASV1932	Proteobacteria	Alphaproteobacteria	Rhodobacterales	Rhodobacteraceae	Marinovum
ASV1933	Proteobacteria	Alphaproteobacteria	Rhodobacterales	Rhodobacteraceae
ASV1934	Proteobacteria	Alphaproteobacteria	Rhodobacterales	Rhodobacteraceae	Nautella
ASV1935	Proteobacteria	Alphaproteobacteria	Caulobacterales	Hyphomonadaceae
ASV1936	Proteobacteria	Alphaproteobacteria	Rhizobiales	Rhizobiaceae	Roseitalea
ASV1937	Proteobacteria
ASV1938	Patescibacteria	Parcubacteria	Candidatus_Adlerbacteria
ASV1939	Proteobacteria	Alphaproteobacteria
ASV1940	Bacteroidetes	Bacteroidia	Chitinophagales	Saprospiraceae
ASV1941	Proteobacteria	Gammaproteobacteria	Betaproteobacteriales	Burkholderiaceae	Simplicispira
ASV1942	Firmicutes	Clostridia	Clostridiales	Lachnospiraceae	Vallitalea
ASV1943	Proteobacteria	Gammaproteobacteria	SZB50
ASV1944	Proteobacteria	Gammaproteobacteria	Steroidobacterales	Woeseiaceae	Woeseia
ASV1945	Proteobacteria	Alphaproteobacteria	Caulobacterales	Hyphomonadaceae	Maricaulis
ASV1946	Proteobacteria	Alphaproteobacteria
ASV1947	Firmicutes	Clostridia	Clostridiales	Family_XI	Anaerococcus
ASV1948	Proteobacteria	Alphaproteobacteria	Sphingomonadales	Sphingomonadaceae	Erythrobacter
ASV1949	Proteobacteria	Alphaproteobacteria	Caulobacterales	Caulobacteraceae	Brevundimonas
ASV1950	Proteobacteria	Alphaproteobacteria	Caulobacterales	Caulobacteraceae	Brevundimonas
ASV1951	Proteobacteria	Alphaproteobacteria	Caulobacterales	Hyphomonadaceae	Oceanicaulis
ASV1952	Gemmatimonadetes	Gemmatimonadetes	Gemmatimonadales	Gemmatimonadaceae
ASV1953	Proteobacteria	Gammaproteobacteria	Oceanospirillales	Endozoicomonadaceae	Endozoicomonas
ASV1954	Proteobacteria	Gammaproteobacteria	Vibrionales	Vibrionaceae
ASV1955	Proteobacteria	Gammaproteobacteria
ASV1956	Proteobacteria	Gammaproteobacteria	Vibrionales	Vibrionaceae	Vibrio
ASV1957	Proteobacteria	Deltaproteobacteria	Bradymonadales
ASV1958	Actinobacteria	Actinobacteria	Bifidobacteriales	Bifidobacteriaceae	Gardnerella
ASV1959	Actinobacteria	Actinobacteria	Micrococcales	Microbacteriaceae	Candidatus_Planktoluna
ASV1960	Proteobacteria	Alphaproteobacteria	SAR11_clade	Clade_II
ASV1961	Proteobacteria	Alphaproteobacteria	SAR11_clade	Clade_I	Clade_Ib
ASV1962	Actinobacteria	Actinobacteria	Micrococcales	Micrococcaceae	Glutamicibacter
ASV1963	Actinobacteria	Acidimicrobiia	Actinomarinales
ASV1964	Proteobacteria	Alphaproteobacteria	Rhodobacterales	Rhodobacteraceae
ASV1965	Proteobacteria	Alphaproteobacteria	Rhodobacterales	Rhodobacteraceae	Loktanella
ASV1966	Proteobacteria	Alphaproteobacteria	Rhodobacterales	Rhodobacteraceae	Silicimonas
ASV1967	Proteobacteria	Alphaproteobacteria	Caulobacterales	Hyphomonadaceae
ASV1968	Proteobacteria	Alphaproteobacteria	Rhizobiales	Rhizobiaceae
ASV1969	Proteobacteria	Alphaproteobacteria	Micavibrionales
ASV1970	Proteobacteria	Deltaproteobacteria	Desulfobacterales	Desulfobacteraceae	Sva0081_sediment_group
ASV1972	Proteobacteria	Gammaproteobacteria	Gammaproteobacteria_Incertae_Sedis	Unknown_Family
ASV1973	Proteobacteria	Gammaproteobacteria	Betaproteobacteriales	Burkholderiaceae	Pelomonas
ASV1974	Proteobacteria	Gammaproteobacteria	Betaproteobacteriales	Burkholderiaceae	Rugamonas
ASV1975	Proteobacteria	Alphaproteobacteria	Rhizobiales	Beijerinckiaceae	Microvirga
ASV1976	Proteobacteria	Alphaproteobacteria	Rhodobacterales	Rhodobacteraceae
ASV1977	Proteobacteria	Alphaproteobacteria	Rhodobacterales	Rhodobacteraceae
ASV1978	Proteobacteria	Alphaproteobacteria	Parvibaculales	Parvibaculaceae	Pyruvatibacter
ASV1979	Proteobacteria	Alphaproteobacteria	Sphingomonadales	Sphingomonadaceae	Novosphingobium
ASV1980	Proteobacteria	Alphaproteobacteria	Rhizobiales	Stappiaceae	Breoghania
ASV1981	Proteobacteria	Alphaproteobacteria	Rhizobiales	Rhizobiaceae	Roseitalea
ASV1982	Proteobacteria	Gammaproteobacteria	Vibrionales	Vibrionaceae	Vibrio
ASV1983	Proteobacteria	Gammaproteobacteria	Vibrionales	Vibrionaceae
ASV1984	Proteobacteria	Alphaproteobacteria	Thalassobaculales
ASV1985	Proteobacteria	Alphaproteobacteria	Rickettsiales	SM2D12
ASV1986
ASV1987	Firmicutes	Bacilli	Lactobacillales	Carnobacteriaceae	Desemzia
ASV1988	Actinobacteria	Actinobacteria	Corynebacteriales	Corynebacteriaceae	Corynebacterium_1
ASV1989	Actinobacteria	Actinobacteria	Micrococcales	Micrococcaceae	Kocuria
ASV1990	Actinobacteria	Actinobacteria	Micrococcales	Micrococcaceae	Kocuria
ASV1991	Planctomycetes	OM190
ASV1992	Proteobacteria	Alphaproteobacteria	Rhodobacterales	Rhodobacteraceae
ASV1993	Proteobacteria	Alphaproteobacteria	Rhodobacterales	Rhodobacteraceae
ASV1994	Proteobacteria	Alphaproteobacteria	Rhodobacterales	Rhodobacteraceae	Pseudodonghicola
ASV1995	Proteobacteria	Alphaproteobacteria	Rhodobacterales	Rhodobacteraceae	Pseudodonghicola
ASV1996	Proteobacteria	Gammaproteobacteria	Alteromonadales	Alteromonadaceae
ASV1997	Proteobacteria	Gammaproteobacteria	Alteromonadales	Alteromonadaceae
ASV1998	Acidobacteria	Acidobacteriia	Solibacterales	Solibacteraceae_(Subgroup_3)	Bryobacter
ASV1999	Proteobacteria	Gammaproteobacteria	Betaproteobacteriales	Burkholderiaceae	Delftia
ASV2000	Proteobacteria	Gammaproteobacteria	Betaproteobacteriales	Burkholderiaceae	Pelomonas
ASV2001	Proteobacteria	Gammaproteobacteria	Betaproteobacteriales	Burkholderiaceae	Variovorax
ASV2002	Proteobacteria	Gammaproteobacteria	Betaproteobacteriales	Burkholderiaceae	Duganella
ASV2003	Chloroflexi	Dehalococcoidia	SAR202_clade
ASV2004	Dependentiae	Babeliae	Babeliales	Vermiphilaceae
ASV2005	Proteobacteria	Alphaproteobacteria	Caulobacterales	Hyphomonadaceae	Hyphobacterium
ASV2006	Proteobacteria	Alphaproteobacteria	Dongiales	Dongiaceae	Dongia
ASV2007	Proteobacteria	Deltaproteobacteria	Myxococcales	Blfdi19
ASV2008	Proteobacteria	Alphaproteobacteria	Rhodospirillales	Thalassospiraceae	Thalassospira
ASV2009	Proteobacteria	Alphaproteobacteria	Rhizobiales	Hyphomicrobiaceae	Filomicrobium
ASV2010	Bacteroidetes	Bacteroidia	Flavobacteriales	Flavobacteriaceae	Flavicella
ASV2011	Proteobacteria	Gammaproteobacteria	Oceanospirillales	Halomonadaceae	Halomonas
ASV2012	Proteobacteria	Gammaproteobacteria	Enterobacteriales	Enterobacteriaceae
ASV2013	Proteobacteria	Gammaproteobacteria	Alteromonadales	Pseudoalteromonadaceae	Pseudoalteromonas
ASV2014	Proteobacteria	Gammaproteobacteria	Vibrionales	Vibrionaceae	Vibrio
ASV2015	Proteobacteria	Gammaproteobacteria	Vibrionales	Vibrionaceae	Catenococcus
ASV2016	Proteobacteria	Alphaproteobacteria
ASV2017	Proteobacteria
ASV2018	Proteobacteria	Gammaproteobacteria	Betaproteobacteriales	Nitrosomonadaceae	Nitrosomonas
ASV2019	Verrucomicrobia	Verrucomicrobiae	Pedosphaerales	Pedosphaeraceae	Pedosphaera
ASV2020	Planctomycetes	Planctomycetacia	Pirellulales	Pirellulaceae
ASV2021	Proteobacteria	Deltaproteobacteria	Bradymonadales
ASV2022	Proteobacteria	Alphaproteobacteria	Caulobacterales	Hyphomonadaceae	Henriciella
ASV2023	Proteobacteria	Alphaproteobacteria
ASV2024	Proteobacteria	Alphaproteobacteria	Rhizobiales	Rhizobiaceae	Pseudahrensia
ASV2025	Actinobacteria	Actinobacteria	Propionibacteriales	Nocardioidaceae	Nocardioides
ASV2026	Actinobacteria	Actinobacteria	Micrococcales	Microbacteriaceae	Microbacterium
ASV2027	Proteobacteria	Gammaproteobacteria
ASV2028	Bacteroidetes	Ignavibacteria	OPB56
ASV2029	Proteobacteria	Gammaproteobacteria	Betaproteobacteriales	Neisseriaceae
ASV2030	Proteobacteria	Alphaproteobacteria	Tistrellales	Geminicoccaceae	Candidatus_Alysiosphaera
ASV2031	Proteobacteria	Alphaproteobacteria	Rhodobacterales	Rhodobacteraceae	Paracoccus
ASV2032	Proteobacteria	Alphaproteobacteria	Rhodobacterales	Rhodobacteraceae
ASV2033	Proteobacteria	Alphaproteobacteria	Parvibaculales	PS1_clade
ASV2034	Proteobacteria	Gammaproteobacteria	AT-s2-59
ASV2035	Proteobacteria	Gammaproteobacteria	Methylococcales	Methylococcaceae
ASV2036	Proteobacteria	Alphaproteobacteria	Caulobacterales	Parvularculaceae	Parvularcula
ASV2037	Proteobacteria	Deltaproteobacteria	Myxococcales	Sandaracinaceae	Sandaracinus
ASV2038	Proteobacteria	Deltaproteobacteria	Myxococcales	Haliangiaceae	Haliangium
ASV2039	Firmicutes	Clostridia	Clostridiales	Clostridiaceae_4	Paramaledivibacter
ASV2040	Proteobacteria	Alphaproteobacteria	Rhodospirillales	Magnetospiraceae
ASV2041	Proteobacteria	Alphaproteobacteria	Sphingomonadales	Sphingomonadaceae	Erythrobacter
ASV2042	Proteobacteria	Alphaproteobacteria	Sphingomonadales	Sphingomonadaceae	Polymorphobacter
ASV2043	Proteobacteria	Alphaproteobacteria	Rhizobiales	Stappiaceae	Roseibium
ASV2044	Bacteroidetes	Bacteroidia	Flavobacteriales	Flavobacteriaceae	Tenacibaculum
ASV2045	Proteobacteria	Gammaproteobacteria	Alteromonadales	Colwelliaceae	Thalassotalea
ASV2046	Proteobacteria	Gammaproteobacteria	Vibrionales	Vibrionaceae	Catenococcus
ASV2047	Proteobacteria	Gammaproteobacteria
ASV2048	Bacteroidetes	Bacteroidia	Cytophagales	Flammeovirgaceae	Flammeovirga
ASV2049	Bacteroidetes	Bacteroidia	Cytophagales
ASV2050	Proteobacteria	Deltaproteobacteria	Bdellovibrionales	Bacteriovoracaceae	Halobacteriovorax
ASV2051	Proteobacteria	Deltaproteobacteria	Bradymonadales
ASV2052	Actinobacteria	Actinobacteria	Bifidobacteriales	Bifidobacteriaceae	Gardnerella
ASV2054	Actinobacteria	Actinobacteria	Corynebacteriales	Mycobacteriaceae	Mycobacterium
ASV2055	Proteobacteria	Gammaproteobacteria	Coxiellales	Coxiellaceae	Coxiella
ASV2056	Proteobacteria	Gammaproteobacteria	Legionellales	Legionellaceae	Legionella
ASV2057	Proteobacteria	Alphaproteobacteria	SAR11_clade	Clade_II
ASV2058	Planctomycetes	Planctomycetacia	Pirellulales	Pirellulaceae	Pir4_lineage
ASV2059	Cyanobacteria	Oxyphotobacteria	Chloroplast
ASV2060	Chlamydiae	Chlamydiae	Chlamydiales	Parachlamydiaceae
ASV2061
ASV2062	Patescibacteria	Gracilibacteria	Absconditabacteriales_(SR1)
ASV2063	Proteobacteria	Alphaproteobacteria	Rhodobacterales	Rhodobacteraceae
ASV2064	Proteobacteria	Alphaproteobacteria	Rhodobacterales	Rhodobacteraceae
ASV2065	Bacteroidetes	Bacteroidia	Flavobacteriales	Flavobacteriaceae
ASV2066	Proteobacteria	Alphaproteobacteria	Rhizobiales	Rhizobiaceae
ASV2067	Proteobacteria	Alphaproteobacteria	Rhizobiales	Rhizobiaceae
ASV2068	Proteobacteria	Deltaproteobacteria	Bradymonadales
ASV2069	Bacteroidetes	Bacteroidia	Bacteroidales	Dysgonomonadaceae	Proteiniphilum
ASV2070	Proteobacteria	Gammaproteobacteria	Betaproteobacteriales	Burkholderiaceae	Limnohabitans
ASV2071	Proteobacteria	Deltaproteobacteria	Bdellovibrionales	Bacteriovoracaceae	Peredibacter
ASV2072	Proteobacteria	Alphaproteobacteria	Rhodobacterales	Rhodobacteraceae
ASV2073	Proteobacteria	Alphaproteobacteria	Rhodobacterales	Rhodobacteraceae	Thioclava
ASV2074	Firmicutes	Clostridia	Clostridiales	Family_XII
ASV2075	Proteobacteria	Gammaproteobacteria	SAR86_clade
ASV2076	Proteobacteria	Gammaproteobacteria	Arenicellales	Arenicellaceae	HTCC5015
ASV2077	Proteobacteria	Deltaproteobacteria	Bdellovibrionales	Bacteriovoracaceae	Peredibacter
ASV2078	Firmicutes	Bacilli	Bacillales	Paenibacillaceae	Aneurinibacillus
ASV2079	Proteobacteria	Alphaproteobacteria	Kordiimonadales	Kordiimonadaceae	Kordiimonas
ASV2080	Proteobacteria	Alphaproteobacteria	Sphingomonadales	Sphingomonadaceae	Sphingorhabdus
ASV2081	Proteobacteria	Deltaproteobacteria	Oligoflexales	Oligoflexaceae
ASV2082	Bacteroidetes	Bacteroidia	Flavobacteriales	Flavobacteriaceae
ASV2083	Patescibacteria	Saccharimonadia	Saccharimonadales	Saccharimonadaceae
ASV2084	Firmicutes	Clostridia	Clostridiales	Clostridiaceae_1	Clostridium_sensu_stricto_1
ASV2085	Proteobacteria	Alphaproteobacteria	Rhizobiales
ASV2086	Proteobacteria	Alphaproteobacteria	Rhizobiales	Rhizobiaceae
ASV2087	Proteobacteria	Alphaproteobacteria	Reyranellales	Reyranellaceae	Reyranella
ASV2088	Bacteroidetes	Bacteroidia	Flavobacteriales	Flavobacteriaceae
ASV2089	Bacteroidetes	Bacteroidia	Flavobacteriales	Flavobacteriaceae	Nonlabens
ASV2090	Bacteroidetes	Bacteroidia	Flavobacteriales	Flavobacteriaceae
ASV2091	Proteobacteria	Gammaproteobacteria	Oceanospirillales	Halomonadaceae	Oceanospirillum
ASV2092	Proteobacteria	Gammaproteobacteria	Vibrionales	Vibrionaceae	Catenococcus
ASV2093	Bacteroidetes	Bacteroidia	Flavobacteriales	Flavobacteriaceae
ASV2094	Proteobacteria	Gammaproteobacteria	Vibrionales	Vibrionaceae	Catenococcus
ASV2095	Proteobacteria	Alphaproteobacteria	Puniceispirillales	SAR116_clade
ASV2096	Proteobacteria	Deltaproteobacteria	Bradymonadales
ASV2097	Actinobacteria	Actinobacteria	PeM15
ASV2098	Bacteroidetes	Bacteroidia	Flavobacteriales	Crocinitomicaceae	Fluviicola
ASV2099	Patescibacteria	Saccharimonadia	Saccharimonadales
ASV2100	Proteobacteria	Gammaproteobacteria	Alteromonadales	Marinobacteraceae	Marinobacter
ASV2101	Proteobacteria	Gammaproteobacteria	Pseudomonadales	Moraxellaceae
ASV2102	Bacteroidetes	Bacteroidia	Sphingobacteriales	env.OPS_17
ASV2103	Acidobacteria	Acidobacteriia	Subgroup_2
ASV2104	Planctomycetes	OM190
ASV2105	Proteobacteria	Alphaproteobacteria	Rickettsiales	Mitochondria
ASV2106	Proteobacteria	Alphaproteobacteria	Rhodobacterales	Rhodobacteraceae	Pseudodonghicola
ASV2107	Proteobacteria	Gammaproteobacteria	Alteromonadales	Alteromonadaceae	Alteromonas
ASV2108	Proteobacteria	Gammaproteobacteria	Alteromonadales	Alteromonadaceae	Aestuariibacter
ASV2109	Proteobacteria	Gammaproteobacteria	Alteromonadales	Alteromonadaceae
ASV2110	Bacteroidetes	Bacteroidia	Bacteroidales	Tannerellaceae	Macellibacteroides
[truncated: 2,569 more rows]
