# Supplementary material for: UniCor and UniCorP: a novel metric and hierarchical feature selection algorithm for microbial community analysis
Source: ISME Commun. 2025 Sep 27;5(1):ycaf174. doi: 10.1093/ismeco/ycaf174 (PMC12560769; doi:10.1093/ismeco/ycaf174)
Supplement: supplementary_files_ycaf174 [file supplementary_files_ycaf174.zip › S4_stylophora_transformedRFR_ycaf174.csv]

dataset	method	transformation	threshold	top_x	r2	mse
CBASS84	phylum_aggregation				0.5324117771	1.227275282
CBASS84	spearman			10	0.5455265418	1.192853058
CBASS84	spearman			20	0.5489524606	1.183861075
CBASS84	spearman			50	0.6138187781	1.01360694
CBASS84	spearman			100	0.5663991865	1.138068785
CBASS84	spearman			150	0.6209916802	0.9947802783
CBASS84	spearman			200	0.5960009113	1.060373361
CBASS84	spearman		0.1		0.6117452915	1.019049205
CBASS84	spearman		0.125		0.6005104424	1.048537229
CBASS84	spearman		0.15		0.5905728804	1.074620273
CBASS84	spearman		0.175		0.616611487	1.006276938
CBASS84	spearman		0.2		0.6154324875	1.00937145
CBASS84	phylum_aggregation	relative_abundance			0.5032461557	1.303826068
CBASS84	spearman	relative_abundance		10	0.5188733472	1.262809497
CBASS84	spearman	relative_abundance		20	0.540590818	1.205807815
CBASS84	spearman	relative_abundance		50	0.608372747	1.027901097
CBASS84	spearman	relative_abundance		100	0.5512978071	1.177705262
CBASS84	spearman	relative_abundance		150	0.5944689941	1.064394172
CBASS84	spearman	relative_abundance		200	0.5865903318	1.085073238
CBASS84	spearman	relative_abundance	0.1		0.6244451602	0.9857159554
CBASS84	spearman	relative_abundance	0.125		0.5891991457	1.078225904
CBASS84	spearman	relative_abundance	0.15		0.5484593576	1.185155318
CBASS84	spearman	relative_abundance	0.175		0.5821009238	1.096856553
CBASS84	spearman	relative_abundance	0.2		0.6306684241	0.9693818017
CBASS84	phylum_aggregation				0.5324117771	1.227275282
CBASS84	pearson			10	0.4583109483	1.421767168
CBASS84	pearson			20	0.4815548991	1.360758946
CBASS84	pearson			50	0.4641481636	1.406446274
CBASS84	pearson			100	0.5389399285	1.210140892
CBASS84	pearson			150	0.6034439165	1.040837761
CBASS84	pearson			200	0.6181798062	1.002160583
CBASS84	pearson		0.1		0.5936795204	1.066466298
CBASS84	pearson		0.125		0.5633006186	1.146201573
CBASS84	pearson		0.15		0.5758712452	1.113207544
CBASS84	pearson		0.175		0.5627073615	1.14775869
CBASS84	pearson		0.2		0.578164382	1.107188765
CBASS84	phylum_aggregation	relative_abundance			0.5032461557	1.303826068
CBASS84	pearson	relative_abundance		10	0.4536985697	1.433873244
CBASS84	pearson	relative_abundance		20	0.4962209028	1.322265197
CBASS84	pearson	relative_abundance		50	0.5186954152	1.263276514
CBASS84	pearson	relative_abundance		100	0.5904426147	1.07496218
CBASS84	pearson	relative_abundance		150	0.5819707563	1.097198203
CBASS84	pearson	relative_abundance		200	0.5278871306	1.239151087
CBASS84	pearson	relative_abundance	0.1		0.6186250768	1.000991884
CBASS84	pearson	relative_abundance	0.125		0.5854237408	1.088135181
CBASS84	pearson	relative_abundance	0.15		0.5793011196	1.104205178
CBASS84	pearson	relative_abundance	0.175		0.5348963608	1.220754014
CBASS84	pearson	relative_abundance	0.2		0.6140810059	1.012918673
CBASS84	phylum_aggregation	clr			-0.029136556	2.701166956
CBASS84	pearson	clr		10	0.4268141601	1.504436551
CBASS84	pearson	clr		20	0.4216204882	1.518068342
CBASS84	pearson	clr		50	0.3491967713	1.708158326
CBASS84	pearson	clr		100	0.181880132	2.147313047
CBASS84	pearson	clr		150	0.3886707207	1.604551349
CBASS84	pearson	clr		200	0.30669486	1.819712772
CBASS84	pearson	clr	0.1		0.1867002202	2.134661798
CBASS84	pearson	clr	0.125		0.3080689267	1.816106269
CBASS84	pearson	clr	0.15		0.3278348856	1.764226706
CBASS84	pearson	clr	0.175		0.1445633513	2.24525812
CBASS84	pearson	clr	0.2		0.2772755455	1.896929425
