# Supplementary material for: UniCor and UniCorP: a novel metric and hierarchical feature selection algorithm for microbial community analysis
Source: ISME Commun. 2025 Sep 27;5(1):ycaf174. doi: 10.1093/ismeco/ycaf174 (PMC12560769; doi:10.1093/ismeco/ycaf174)
Supplement: supplementary_files_ycaf174 [file supplementary_files_ycaf174.zip › S5_stylophora_untransformedRFR_ycaf174.csv]

dataset	method	transformation	threshold	top_x	r2	mse
CBASS84	pearson	clr		10	0.5657190745	1.13985387
CBASS84	pearson	clr		25	0.5523538106	1.174933577
CBASS84	pearson	clr		50	0.5676316526	1.13483394
CBASS84	pearson	clr		75	0.5831925429	1.093991389
CBASS84	pearson	clr		100	0.5547576197	1.168624317
CBASS84	pearson	clr		125	0.5874614673	1.082786775
CBASS84	pearson	clr		150	0.5986908865	1.053313004
CBASS84	pearson	clr		200	0.587134438	1.083645127
CBASS84	pearson	clr	0.1		0.5733504707	1.119823802
CBASS84	pearson	clr	0.15		0.6124172688	1.017285471
CBASS84	pearson	clr	0.2		0.5662365593	1.138495631
CBASS84	pearson	relative_abundance		10	0.4583109483	1.421767168
CBASS84	pearson	relative_abundance		25	0.5155218558	1.271606131
CBASS84	pearson	relative_abundance		50	0.467824439	1.396797181
CBASS84	pearson	relative_abundance		75	0.4818265756	1.360045879
CBASS84	pearson	relative_abundance		100	0.5403660739	1.206397699
CBASS84	pearson	relative_abundance		125	0.5730632557	1.120577653
CBASS84	pearson	relative_abundance		150	0.617465439	1.004035577
CBASS84	pearson	relative_abundance		200	0.6126770371	1.016603659
CBASS84	pearson	relative_abundance	0.1		0.5936795204	1.066466298
CBASS84	pearson	relative_abundance	0.15		0.5758712452	1.113207544
CBASS84	pearson	relative_abundance	0.2		0.578164382	1.107188765
CBASS84	spearman	relative_abundance		10	0.5455265418	1.192853058
CBASS84	spearman	relative_abundance		25	0.5332733319	1.225013965
CBASS84	spearman	relative_abundance		50	0.6138187781	1.01360694
CBASS84	spearman	relative_abundance		75	0.5981554581	1.054718338
CBASS84	spearman	relative_abundance		100	0.5663991865	1.138068785
CBASS84	spearman	relative_abundance		125	0.5911275016	1.073164563
CBASS84	spearman	relative_abundance		150	0.6209916802	0.9947802783
CBASS84	spearman	relative_abundance		200	0.5960009113	1.060373361
CBASS84	spearman	relative_abundance	0.1		0.6117452915	1.019049205
CBASS84	spearman	relative_abundance	0.15		0.5905728804	1.074620273
CBASS84	spearman	relative_abundance	0.2		0.6154324875	1.00937145
