# Supplementary material for: UniCor and UniCorP: a novel metric and hierarchical feature selection algorithm for microbial community analysis
Source: ISME Commun. 2025 Sep 27;5(1):ycaf174. doi: 10.1093/ismeco/ycaf174 (PMC12560769; doi:10.1093/ismeco/ycaf174)
Supplement: supplementary_files_ycaf174 [file supplementary_files_ycaf174.zip › S6_CDIV_transformedRFR_ycaf174.csv]

dataset	method	transformation	threshold	top_x	r2	mse
Acropora	phylum aggregation	relative_abundance			0.3533109269	7.097900121
Acropora	phylum aggregation	clr			0.3045428529	7.6331665
Acropora	pearson	clr		150	0.5327297764	5.128642982
Acropora	pearson	clr	0.15		0.3915367509	6.678342884
Acropora	spearman	relative_abundance		150	0.5948192347	4.447164368
Acropora	spearman	relative_abundance	0.15		0.3608897095	7.014717268
Acropora	pearson	relative_abundance		150	0.5321500611	5.135005795
Acropora	pearson	relative_abundance	0.15		0.3604950894	7.019048521
Montipora	phylum aggregation	relative_abundance			0.1248697955	6.668795409
Montipora	phylum aggregation	clr			0.08120584894	7.001529812
Montipora	pearson	clr		150	0.4694352145	4.043087517
Montipora	pearson	clr	0.15		0.4298835636	4.344484802
Montipora	spearman	relative_abundance		150	0.4483603679	4.203685151
Montipora	spearman	relative_abundance	0.15		0.4068764952	4.519806636
Montipora	pearson	relative_abundance		150	0.5177704287	3.674756435
Montipora	pearson	relative_abundance	0.15		0.0782916238	7.023737217
Pocillopora	phylum aggregation	relative_abundance			0.02855837195	7.476891077
Pocillopora	phylum aggregation	clr			-0.1235107215	8.64732069
Pocillopora	pearson	clr		150	0.332603288	5.13674973
Pocillopora	pearson	clr	0.15		0.1253691398	6.731768009
Pocillopora	spearman	relative_abundance		150	0.5156916619	3.727574141
Pocillopora	spearman	relative_abundance	0.15		-0.1482461818	8.837702012
Pocillopora	pearson	relative_abundance		150	0.3238508495	5.20411459
Pocillopora	pearson	relative_abundance	0.15		0.0566139291	7.260955978
Porites	phylum aggregation	relative_abundance			-0.1598071127	6.57058424
Porites	phylum aggregation	clr			-0.05471215782	5.975196225
Porites	pearson	clr		150	0.0923739442	5.141918335
Porites	pearson	clr	0.15		0.1187122097	4.992705772
Porites	spearman	relative_abundance		150	0.2364695402	4.325582375
Porites	spearman	relative_abundance	0.15		0.1675158876	4.716221282
Porites	pearson	relative_abundance		150	0.04429471904	5.414298626
Porites	pearson	relative_abundance	0.15		0.05955397165	5.327851316
