# Supplementary material for: UniCor and UniCorP: a novel metric and hierarchical feature selection algorithm for microbial community analysis
Source: ISME Commun. 2025 Sep 27;5(1):ycaf174. doi: 10.1093/ismeco/ycaf174 (PMC12560769; doi:10.1093/ismeco/ycaf174)
Supplement: supplementary_files_ycaf174 [file supplementary_files_ycaf174.zip › S7_CDIV_taxaHFE_rfr_ycaf174.csv]

	avgR²
Acropora	0.5405942838
Montipora	0.4864224294
Pocillopora	0.4862597988
Porites	-1.328831835
